# Supplementary material for: Simple nutrients bypass the requirement for HLH-30 in coupling lysosomal nutrient sensing to survival
Source: PLoS Biol. 2019 May 14;17(5):e3000245. doi: 10.1371/journal.pbio.3000245 (PMC6516633; doi:10.1371/journal.pbio.3000245)
Supplement: S2 Table — (XLSX) [file pbio.3000245.s032.xlsx]

## Sheet: Supplementary Table 1
Supplementary Table S2
Commonly down in starvation (heatmap 1, group A)			Down in mutant starved upper cluster (heatmap 1, group B)			Down in mutant starved lower cluster (heatmap 1, group C)			Up in wt starved only (heatmap 1, group D)			Up in mutant starved only (heatmap 1, group E)
Marker_ID	category (1st match to gene ID)		Marker_ID	category (1st match to gene ID)		Marker_ID	category (1st match to gene ID)		Marker_ID	category (1st match to gene ID)		Marker_ID	category (1st match to gene ID)
haf-6	ABC transporters		haf-4	ABC transporters		C06A6.4	amino acid biosynthesis		ZC434.8	Arg,Pro metabolism		pgp-5	ABC transporters
sams-3	amino acid biosynthesis		got-2.2	amino acid biosynthesis		pyk-1	amino acid biosynthesis		F08F8.7	amino acid biosynthesis		mrp-2	ABC transporters
metr-1	amino acid biosynthesis		Y24D9A.8	amino acid biosynthesis		W02H5.8	carbon metabolism		rpia-1	amino acid biosynthesis		W07E11.1	amino acid biosynthesis
alh-13	amino acid biosynthesis		fum-1	carbon metabolism		gcst-1	carbon metabolism		gdh-1	carbon metabolism		gpi-1	carbon metabolism
F55G1.9	amino acid biosynthesis		H24K24.3	carbon metabolism		dld-1	carbon metabolism		C13B9.2	carbon metabolism		C50D2.7	carbon metabolism
aco-2	amino acid biosynthesis		T22D1.3	drug metabolism		cdd-1	drug metabolism		alh-8	carbon metabolism		gpd-4	amino acid biosynthesis
tkt-1	amino acid biosynthesis		ugt-46	drug metabolism		F55B11.1	drug metabolism		aldo-2	amino acid biosynthesis		cysl-1	amino acid biosynthesis
cts-1	amino acid biosynthesis		hpo-8	fatty acid elongation		F59F4.1	fatty acid degradation		pfk-1.2	carbon metabolism		fmo-4	drug metabolism
R151.2	amino acid biosynthesis		R04B3.2	lysosome		F54D5.7	fatty acid degradation		upb-1	drug metabolism		Y105E8B.9	drug metabolism
mel-32	amino acid biosynthesis		F29C4.2	oxidative phosphorylation		alh-1	fatty acid degradation		alh-12	fatty acid degradation		upp-1	drug metabolism
C31C9.2	amino acid biosynthesis		Y71H2AM.5	oxidative phosphorylation		Y37E3.17	Gly,Ser,Thr metabolism		F54C8.1	fatty acid degradation		thk-1	drug metabolism
pyc-1	amino acid biosynthesis		Y69A2AR.18	oxidative phosphorylation		C15B12.1	Gly,Ser,Thr metabolism		sodh-2	fatty acid degradation		acdh-4	fatty acid degradation
smd-1	Arg,Pro metabolism		nuo-2	oxidative phosphorylation		T25B9.1	Gly,Ser,Thr metabolism		ppt-1	fatty acid elongation		alh-4	fatty acid degradation
alh-6	Arg,Pro metabolism		F57B10.14	oxidative phosphorylation		C33G3.4	lysosome		pho-10	lysosome		gpx-5	glutathione metabolism
B0513.5	Arg,Pro metabolism		asb-2	oxidative phosphorylation		C33A12.1	oxidative phosphorylation		F36G3.3	lysosome		E01A2.1	glutathione metabolism
C16A3.10	Arg,Pro metabolism		cyc-1	oxidative phosphorylation		Y71H2AM.4	oxidative phosphorylation		nuc-1	lysosome		gln-6	amino acid biosynthesis
F44G3.2	Arg,Pro metabolism		F26E4.6	oxidative phosphorylation		F45H10.2	oxidative phosphorylation		K09E4.4	lysosome		C29E4.10	lysosome
fbp-1	carbon metabolism		F44G4.2	oxidative phosphorylation		F58F12.1	oxidative phosphorylation		spp-10	lysosome		smf-2	lysosome
Y57G11C.3	carbon metabolism		vha-2	oxidative phosphorylation		cco-1	oxidative phosphorylation		F27E5.1	lysosome		ctns-1	lysosome
C45E5.1	carbon metabolism		F31D4.9	oxidative phosphorylation		tag-174	oxidative phosphorylation		cpr-6	lysosome		T28H10.3	lysosome
mdh-2	carbon metabolism		C16A3.5	oxidative phosphorylation		C14B9.10	oxidative phosphorylation		M05B5.4	lysosome		cln-3.2	lysosome
sucl-1	carbon metabolism		asg-2	oxidative phosphorylation		D2030.4	oxidative phosphorylation		F59C6.5	oxidative phosphorylation		asm-1	lysosome
mthf-1	carbon metabolism		nduf-5	oxidative phosphorylation		nuo-3	oxidative phosphorylation		C34B2.8	oxidative phosphorylation		F02E9.7	lysosome
F09F7.4	carbon metabolism		F42G8.10	oxidative phosphorylation		nuo-1	oxidative phosphorylation		nduf-7	oxidative phosphorylation		T19B10.3	lysosome
sdha-1	carbon metabolism		Y53G8AL.2	oxidative phosphorylation		Y82E9BR.3	oxidative phosphorylation		C13C4.4	oxidative phosphorylation		chc-1	lysosome
pcca-1	carbon metabolism		gas-1	oxidative phosphorylation		nuo-5	oxidative phosphorylation		T18D3.9	peroxisome		vha-18	oxidative phosphorylation
men-1	carbon metabolism		atp-3	oxidative phosphorylation		W09C5.8	oxidative phosphorylation		prx-5	peroxisome		mlcd-1	peroxisome
pdhb-1	carbon metabolism		cox-10	oxidative phosphorylation		isp-1	oxidative phosphorylation		F32D8.13	peroxisome		sod-3	peroxisome
T02G5.7	carbon metabolism		cco-2	oxidative phosphorylation		R53.4	oxidative phosphorylation		B0334.3	peroxisome		F25E2.3	peroxisome
Y105E8B.5	drug metabolism		Y51H1A.3	oxidative phosphorylation		F45H10.3	oxidative phosphorylation		prx-2	peroxisome		prx-3	peroxisome
umps-1	drug metabolism		C24A3.4	peroxisome		ZK809.3	oxidative phosphorylation		ddo-1	peroxisome		vps-34	phagosome
dpyd-1	drug metabolism		T20B3.1	peroxisome		B0395.3	peroxisome		cnx-1	phagosome		syx-18	phagosome
hap-1	drug metabolism		acl-7	peroxisome		ads-1	peroxisome		rab-7	phagosome		rab-5	phagosome
D2063.1	drug metabolism		ZK1127.5	ribosome biogenesis		dhs-13	peroxisome		mif-1	Phe metabolism		dyci-1	phagosome
acdh-12	fatty acid degradation		ogdh-1	Trp metabolism		F18F11.1	peroxisome		mboa-2	retinol metabolism		hgrs-1	phagosome
cpt-2	fatty acid degradation		tdo-2	Trp metabolism		crt-1	phagosome		riok-1	ribosome biogenesis		eea-1	phagosome
C48B4.1	fatty acid degradation		gst-42	Tyr metabolism		lmp-1	lysosome		Y54E10BR.4	ribosome biogenesis		ced-10	phagosome
ech-4	fatty acid degradation		B0250.5	Val,Leu,Ile degradation (BCAA catabolism)		pah-1	Phe metabolism		riok-2	ribosome biogenesis		pat-3	phagosome
hacd-1	fatty acid degradation					Y71D11A.3	Trp metabolism		nxf-1	ribosome biogenesis		basl-1	Phe metabolism
kat-1	fatty acid degradation					gta-1	Val,Leu,Ile degradation (BCAA catabolism)		C05C8.5	ribosome biogenesis		acs-6	Phe metabolism
acox-1	fatty acid degradation								F30A10.9	ribosome biogenesis		C53H9.2	ribosome biogenesis
F53A2.7	fatty acid degradation								nst-1	ribosome biogenesis		rrn-3.1	ribosome biogenesis
acdh-1	fatty acid degradation								T25G3.3	ribosome biogenesis		nola-3	ribosome biogenesis
ech-6	fatty acid degradation								xpo-1	ribosome biogenesis		rrn-4.16	ribosome biogenesis
B0303.3	fatty acid degradation								T07A9.9	ribosome biogenesis		rrn-1.1	ribosome biogenesis
acdh-3	fatty acid degradation								kin-3	ribosome biogenesis		drsh-1	ribosome biogenesis
acdh-10	fatty acid degradation								kin-10	ribosome biogenesis		xrn-1	ribosome biogenesis
B0272.3	fatty acid elongation								kmo-1	Trp metabolism		K10C3.5	ribosome biogenesis
art-1	fatty acid elongation								afmd-1	glyoxylate metabolism		nkat-1	Trp metabolism
Y57A10A.23	glutathione metabolism								fahd-1	Tyr metabolism		ctl-3	peroxisome
gss-1	glutathione metabolism								fah-1	Tyr metabolism		nit-1	Trp metabolism
rnr-2	glutathione metabolism								hgo-1	Tyr metabolism		stdh-1	fatty acid elongation
C53D5.5	glutathione metabolism								fat-6	unsaturated fatty acid biosynthesis		bcat-1	amino acid biosynthesis
lap-1	glutathione metabolism											hmgs-1	Val,Leu,Ile degradation (BCAA catabolism)
T09B4.8	Gly,Ser,Thr metabolism
gcsh-1	Gly,Ser,Thr metabolism
C34C6.4	Gly,Ser,Thr metabolism
R12C12.1	Gly,Ser,Thr metabolism
F08F3.4	Gly,Ser,Thr metabolism
tsp-7	lysosome
gana-1	lysosome
mig-23	lysosome
Y53G8AR.7	lysosome
hex-1	lysosome
gba-1	lysosome
cox-11	oxidative phosphorylation
nduf-6	oxidative phosphorylation
T27E9.2	oxidative phosphorylation
T20H4.5	oxidative phosphorylation
F37C12.3	oxidative phosphorylation
ucr-2.2	oxidative phosphorylation
lpd-5	oxidative phosphorylation
hpo-18	oxidative phosphorylation
cox-15	oxidative phosphorylation
vha-11	oxidative phosphorylation
vha-12	oxidative phosphorylation
vha-13	oxidative phosphorylation
vha-10	oxidative phosphorylation
Y63D3A.7	oxidative phosphorylation
vha-19	oxidative phosphorylation
vha-14	oxidative phosphorylation
mev-1	oxidative phosphorylation
sdhd-1	oxidative phosphorylation
nuo-6	oxidative phosphorylation
T02H6.11	oxidative phosphorylation
C18E9.4	oxidative phosphorylation
C25H3.9	oxidative phosphorylation
F53F4.10	oxidative phosphorylation
atp-5	oxidative phosphorylation
nuo-4	oxidative phosphorylation
sdhb-1	oxidative phosphorylation
atp-2	oxidative phosphorylation
R04F11.2	oxidative phosphorylation
Y54F10AM.5	oxidative phosphorylation
vha-17	oxidative phosphorylation
vha-9	oxidative phosphorylation
cox-17	oxidative phosphorylation
vha-8	oxidative phosphorylation
prx-11	peroxisome
prx-19	peroxisome
daf-22	peroxisome
dhs-28	peroxisome
prx-10	peroxisome
prx-14	peroxisome
prx-12	peroxisome
mec-12	phagosome
sec-22	phagosome
emo-1	phagosome
C31H2.4	Phe metabolism
dhs-3	retinol metabolism
E02H1.6	ribosome biogenesis
Y75B8A.7	ribosome biogenesis
nxt-1	ribosome biogenesis
ZC434.4	ribosome biogenesis
ran-1	ribosome biogenesis
Y66H1A.4	ribosome biogenesis
eif-6	ribosome biogenesis
Y23H5B.5	ribosome biogenesis
F13H8.2	ribosome biogenesis
Y45F10D.7	ribosome biogenesis
F55F8.3	ribosome biogenesis
nath-10	ribosome biogenesis
F27C1.6	ribosome biogenesis
Y53C12B.1	ribosome biogenesis
ZK795.3	ribosome biogenesis
C05D11.9	ribosome biogenesis
K01G5.5	ribosome biogenesis
nol-5	ribosome biogenesis
K07C5.4	ribosome biogenesis
fib-1	ribosome biogenesis
M28.5	ribosome biogenesis
Y48A6B.3	ribosome biogenesis
nol-6	ribosome biogenesis
rbm-28	ribosome biogenesis
B0280.9	ribosome biogenesis
Y39A1A.14	ribosome biogenesis
F55F10.1	ribosome biogenesis
toe-1	ribosome biogenesis
Y61A9LA.10	ribosome biogenesis
mccc-1	Val,Leu,Ile degradation (BCAA catabolism)
tag-173	Val,Leu,Ile degradation (BCAA catabolism)
sur-5	Val,Leu,Ile degradation (BCAA catabolism)
ech-5	Val,Leu,Ile degradation (BCAA catabolism)
C05C10.3	Val,Leu,Ile degradation (BCAA catabolism)
ZK669.4	Val,Leu,Ile degradation (BCAA catabolism)
