# Supplementary material for: Simple nutrients bypass the requirement for HLH-30 in coupling lysosomal nutrient sensing to survival
Source: PLoS Biol. 2019 May 14;17(5):e3000245. doi: 10.1371/journal.pbio.3000245 (PMC6516633; doi:10.1371/journal.pbio.3000245)
Supplement: S4 Table — (XLSX) [file pbio.3000245.s034.xlsx]

## Sheet: Metabolomic profiling
Supplementary Table S4
	Heat map of statistically significant biochemicals profiled in this study. Red and green shaded cells indicate p≤0.05 (red indicates that the mean values are significantly higher for that comparison; green values significantly lower). Light red and light green shaded cells indicate 0.05<p<0.10 (light red indicates that the mean values trend higher for that comparison; light green values trend low…										Fold of Change								Statistical Values
										X	Two-Way ANOVA			ANOVA Contrasts				X	Two-Way ANOVA						ANOVA Contrasts								X	Mean Values					% Filled Values
											Genotype Main Effect	Fed Status Main Effect	Genotype : Fed Status Interaction	WT CeMM	Mut CeMM	Mut CeMM	Mut Starved		Genotype Main Effect		CeMM Status Main Effect		Genotype : CeMM Status Interaction		WT CeMM		Mut CeMM		Mut CeMM		Mut Starved			WT Starved	WT CeMM	Mut Starved	Mut CeMM		WT Starved	WT CeMM	Mut Starved	Mut CeMM		Super Pathway	Sub Pathway	Chemical ID	CAS	RI	Mass
																									WT Starved		Mut Starved		WT CeMM		WT Starved
	Super Pathway	Sub Pathway	Biochemical Name	KEGG	HMDB	PUBCHEM				X				WT Starved	Mut Starved	WT CeMM	WT Starved	X	p-value	q-value	p-value	q-value	p-value	q-value	p-value	q-value	p-value	q-value	p-value	q-value	p-value	q-value	X					X					X
	Amino Acid	Glycine, Serine and Threonine Metabolism	glycine	C00037	HMDB00123	750								1.36	0.9	0.42	0.63		7.7697e-06	2.831e-06	0.3596	0.1317	0.0543	0.0898	0.0478	0.0197	0.4431	0.6056	1.5191e-05	8.3415e-06	0.0117	0.0117		1.3814	1.8719	0.8727	0.7875		100	100	100	100		Amino Acid	Glycine, Serine and Threonine Metabolism	340	56-40-6	1375	76.0393
			betaine	C00719	HMDB00043	247								1.99	1.19	0.5	0.84		0.0011	0.0003	0.0002	0.0002	0.0105	0.0319	3.6275e-05	3.8678e-05	0.2137	0.3555	0.0001	6.2602e-05	0.495	0.2432		0.9862	1.9619	0.8235	0.9822		100	100	100	100		Amino Acid	Glycine, Serine and Threonine Metabolism	799	107-43-7	1064	118.086
			serine	C00065	HMDB00187	5951								1.64	1.27	0.37	0.48		9.6121e-10	1.2878e-09	0.0001	0.0001	0.0889	0.1255		0.0001	0.045	0.1052	2.3716e-08	3.0843e-08	3.6116e-06	1.4121e-05		1.4531	2.378	0.7031	0.8912		100	100	100	100		Amino Acid	Glycine, Serine and Threonine Metabolism	503	56-45-1	1239	106.05
			N-acetylserine		HMDB02931	65249								2.42	1.39	0.43	0.75		0.0011	0.0003	0.0002	0.0002	0.0437	0.0793	0.0001	0.0001	0.1141	0.2297	0.0004	0.0002	0.2506	0.1441		0.9472	2.2882	0.7101	0.9885		100	100	100	100		Amino Acid	Glycine, Serine and Threonine Metabolism	100001851	97-14-3	2000	146.046
			threonine	C00188	HMDB00167	6288								2.03	1.18	0.27	0.47		6.5172e-08	4.4424e-08	0.0014	0.0012	0.0288	0.0617	0.0004	0.0003	0.3557	0.5137	2.8866e-07	2.4596e-07	0.0004	0.0007		1.5419	3.1305	0.7227	0.8556		100	100	100	100		Amino Acid	Glycine, Serine and Threonine Metabolism	564	72-19-5	1514	120.066
			N-acetylthreonine			152204								2.42	1.84	0.48	0.63		0.0668	0.0129	0.016	0.0093	0.5905	0.4977	0.036	0.0153	0.1559	0.284	0.0941	0.023	0.3368	0.1786		0.88	2.1267	0.5587	1.0299		83	83	83	100		Amino Acid	Glycine, Serine and Threonine Metabolism	100001274	17093-74-2	821.6	160.062
		Alanine and Aspartate Metabolism	alanine	C00041	HMDB00161	5950								1.77	1.78	0.39	0.39		5.3305e-11	1.0356e-10	1.5957e-07	2.981e-07	0.9145	0.6276	1.6845e-05	1.9291e-05	2.3795e-05	0.0001	1.7369e-08	2.4525e-08	2.2936e-08	3.0338e-07		1.2859	2.2722	0.4957	0.8802		100	100	100	100		Amino Acid	Alanine and Aspartate Metabolism	811	56-41-7	1700	90.055
			N-acetylalanine	C02847	HMDB00766	88064								1.97	0.67	0.38	1.1		0.1186	0.0216	0.6383	0.2021	0.084	0.1235	0.1201	0.042	0.3542	0.5137	0.0242	0.0067	0.8954	0.3825		0.7713	1.5188	0.8507	0.57		67	83	83	83		Amino Acid	Alanine and Aspartate Metabolism	1110	97-69-8	1564.8	130.051
			aspartate	C00049	HMDB00191	5960								1.79	1.12	0.4	0.63		0.0002	7.4935e-05	0.0493	0.0243	0.0877	0.1248	0.0124	0.0057	0.8357	0.8418	0.0003	0.0001	0.0757	0.0535		1.2944	2.3131	0.8215	0.9197		100	100	100	100		Amino Acid	Alanine and Aspartate Metabolism	234	56-84-8	1165	134.045
			asparagine	C00152	HMDB00168	6267								1.24	0.95	0.31	0.4		1.4397e-07	9.0221e-08	0.5307	0.1782	0.248	0.289	0.2109	0.069	0.7004	0.777	2.9051e-06	1.8891e-06	0.0001	0.0003		1.8205	2.2596	0.7244	0.69		100	100	100	100		Amino Acid	Alanine and Aspartate Metabolism	917	70-47-3	1225	133.061
			N-acetylaspartate (NAA)	C01042	HMDB00812	65065								16.62	0.41	0.06	2.44		0.0094	0.0021	0.0094	0.0061	5.0958e-05	0.0008	1.5436e-05	1.8358e-05	0.1259	0.2492	1.5436e-05	8.3832e-06	0.1259	0.0825		0.0932	1.5487	0.2275	0.0932		0	83	67	0		Amino Acid	Alanine and Aspartate Metabolism	100000787	997-55-7;997-55-7	3143	174.041
		Glutamate Metabolism	glutamate	C00025	HMDB00148	611								1.49	1.37	0.38	0.42		4.0616e-08	3.2677e-08	0.0016	0.0013	0.5041	0.4548	0.0061	0.0031	0.0482	0.1108	2.2967e-06	1.5764e-06	1.8845e-05	5.5049e-05		1.4858	2.2202	0.6198	0.8474		100	100	100	100		Amino Acid	Glutamate Metabolism	561	56-86-0	1500	148.06
			glutamine	C00064	HMDB00641	5961								1.46	1.11	0.29	0.38		1.567e-09	1.9027e-09	0.0242	0.013	0.1725	0.2235	0.0131	0.006	0.4778	0.6416	5.7426e-08	6.6001e-08	3.2412e-06	1.3474e-05		1.8286	2.661	0.7009	0.7812		100	100	100	100		Amino Acid	Glutamate Metabolism	563	56-85-9	1291	147.076
			N-acetylglutamine	C02716	HMDB06029	182230								3.5	1.42	0.23	0.56		0.0011	0.0003	0.0014	0.0012	0.0386	0.074	0.0005	0.0003	0.3047	0.4792	0.0004	0.0001	0.2712	0.1526		0.978	3.4211	0.5439	0.7704		33	83	0	100		Amino Acid	Glutamate Metabolism	100001253	2490-97-3	845	189.087
			gamma-aminobutyrate (GABA)	C00334	HMDB00112	119								2.98	3.27	0.83	0.76		0.1989	0.0348	4.1433e-06	5.927e-06	0.8685	0.624	0.0003	0.0003	0.0002	0.001	0.4213	0.0909	0.3026	0.1652		0.9169	2.7335	0.6948	2.2691		100	100	100	100		Amino Acid	Glutamate Metabolism	141	56-12-2	2048	104.071
			S-1-pyrroline-5-carboxylate	C04322	HMDB01301	1196								10.62	1.97	0.21	1.13		0.0132	0.0029	4.1659e-05	5.108e-05	0.0055	0.0205	9.2664e-06	1.1695e-05	0.1512	0.2778	0.0005	0.0002	0.7853	0.3464		0.2589	2.7486	0.2922	0.5756		17	83	33	67		Amino Acid	Glutamate Metabolism	35	2906-39-0	1528	114.055
		Histidine Metabolism	histidine	C00135	HMDB00177	6274								2.12	1.02	0.3	0.62		5.9049e-06	2.2716e-06	0.0058	0.0041	0.0071	0.0243	0.0003	0.0003	0.95	0.8515	2.8507e-06	1.8784e-06	0.0408	0.0324		1.3322	2.8224	0.8321	0.8512		100	100	100	100		Amino Acid	Histidine Metabolism	355	5934-29-2	2707	156.077
			N-acetylhistidine	C02997	HMDB32055	75619								1.23	1.04	1.02	1.21		0.2471	0.0421	0.1485	0.0644	0.2989	0.3184	0.0843	0.032	0.7608	0.8111	0.93	0.1751	0.1259	0.0825		0.9058	1.1166	1.0991	1.1416		100	100	100	100		Amino Acid	Histidine Metabolism	100001293	39145-52-3	2065	198.087
		Lysine Metabolism	lysine	C00047	HMDB00182	5962								2.07	1.03	0.27	0.55		4.6313e-08	3.4605e-08	0.0014	0.0012	0.0024	0.0115	5.7044e-05	5.6899e-05	0.8682	0.8466	4.8888e-08	5.9828e-08	0.002	0.0027		1.4492	3.0017	0.7986	0.8236		100	100	100	100		Amino Acid	Lysine Metabolism	407	56-87-1	2850	147.113
			N6-acetyllysine	C02727	HMDB00206	92832								3.84	1.64	0.18	0.43		0.006	0.0014	0.0229	0.0125	0.2977	0.3184	0.0213	0.0093	0.3356	0.5054	0.0083	0.0025	0.1719	0.1056		1.3235	5.0802	0.573	0.9384		83	83	100	100		Amino Acid	Lysine Metabolism	100001734	692-04-6	1059	187.109
			N6,N6,N6-trimethyllysine	C03793	HMDB01325	440120								4.3	1.66	0.11	0.27		4.6386e-07	2.3714e-07	0.0002	0.0002	0.0273	0.0617	8.1708e-05	7.7739e-05	0.1354	0.2569	1.18e-06	8.5763e-07	0.0024	0.0031		1.297	5.5781	0.3563	0.5898		83	100	100	100		Amino Acid	Lysine Metabolism	189	23284-33-5	2825	189.16
			glutarate (pentanedioate)	C00489	HMDB00661	743								1	1.03	0.48	0.46		6.2124e-05	2.0284e-05	0.8717	0.2651	0.5279	0.47	0.5751	0.156	0.7384	0.796	0.0055	0.0017	0.0007	0.001		1.5429	1.5381	0.717	0.7407		100	100	100	100		Amino Acid	Lysine Metabolism	339	110-94-1	2900	131.035
		Phenylalanine and Tyrosine Metabolism	phenylalanine	C00079	HMDB00159	6140								1.89	1	0.33	0.62		1.4449e-06	6.764e-07	0.0077	0.0052	0.0066	0.0239	0.0004	0.0003	0.9627	0.8527	1.0236e-06	7.6644e-07	0.016	0.0155		1.3746	2.5967	0.8566	0.8531		100	100	100	100		Amino Acid	Phenylalanine and Tyrosine Metabolism	460	63-91-2	2878	166.086
			tyrosine	C00082	HMDB00158	6057								1.85	1.03	0.34	0.61		5.6488e-06	2.1948e-06	0.0123	0.0076	0.0184	0.0484	0.0012	0.0007	0.8977	0.8466	5.3538e-06	3.2267e-06	0.0209	0.019		1.2428	2.3025	0.7546	0.781		100	100	100	100		Amino Acid	Phenylalanine and Tyrosine Metabolism	815	60-18-4	2430	182.081
			tyramine	C00483	HMDB00306	5610								3.21	1.66	0.45	0.88		0.0063	0.0015	8.1395e-06	1.1031e-05	0.0299	0.0634	9.9106e-06	1.2258e-05	0.019	0.0517	0.0011	0.0004	0.6186	0.2895		0.8416	2.7055	0.7381	1.2288		100	100	100	100		Amino Acid	Phenylalanine and Tyrosine Metabolism	1133	60-19-5	2540	138.091
			gentisate	C00628	HMDB00152	3469								0.76	0.58	0.18	0.24		0.0091	0.002	0.3871	0.1384	0.6261	0.5172	0.7859	0.1944	0.3412	0.5054	0.0267	0.0072	0.1061	0.0719		3.413	2.6061	0.8191	0.4766		100	100	100	100		Amino Acid	Phenylalanine and Tyrosine Metabolism	100000447	490-79-9	905	153.019
		Tryptophan Metabolism	tryptophan	C00078	HMDB00929	6305								2.14	1.05	0.36	0.72		0.0007	0.0002	0.0169	0.0098	0.0279	0.0617	0.0022	0.0012	0.8696	0.8466	0.0002	8.6159e-05	0.2548	0.1457		1.1729	2.5051	0.8468	0.8926		100	100	100	100		Amino Acid	Tryptophan Metabolism	565	73-22-3	2986	205.097
			kynurenine	C00328	HMDB00684	161166								2.44	1.06	0.21	0.48		7.7962e-06	2.831e-06	0.0103	0.0065	0.0128	0.0371	0.0008	0.0005	0.9459	0.8515	5.202e-06	3.1739e-06	0.0333	0.028		1.5907	3.8886	0.763	0.8089		83	100	100	100		Amino Acid	Tryptophan Metabolism	100000265	2922-83-0	2739	209.092
			thioproline			93176;6973609								1.1	0.7	0.51	0.79		0.6834	0.1054	0.8046	0.2467	0.4267	0.4204	0.6959	0.1778	0.4614	0.6269	0.3965	0.0867	0.7816	0.3464		1.1451	1.2549	0.9098	0.6405		100	83	100	100		Amino Acid	Tryptophan Metabolism	100009232	34592-47-4	1250	134.027
		Leucine, Isoleucine and Valine Metabolism	leucine	C00123	HMDB00687	6106								2.1	1.04	0.27	0.54		1.8421e-07	1.0683e-07	0.0025	0.002	0.0047	0.0187	0.0001	0.0001	0.8433	0.8418	1.9464e-07	1.7813e-07	0.0041	0.0047		1.4936	3.1437	0.8126	0.8451		100	100	100	100		Amino Acid	Leucine, Isoleucine and Valine Metabolism	397	61-90-5	2864	132.102
			beta-hydroxyisovalerate		HMDB00754	69362								1.28	0.88	0.57	0.82		0.1695	0.0301	0.8342	0.2547	0.3498	0.3573	0.418	0.1231	0.604	0.7146	0.1076	0.0258	0.7443	0.3338		1.1116	1.4278	0.9169	0.8091		17	33	100	0		Amino Acid	Leucine, Isoleucine and Valine Metabolism	1442	625-08-1	1149.8	117.056
			isoleucine	C00407	HMDB00172	6306								2.07	1.06	0.27	0.53		1.5342e-07	9.1709e-08	0.0026	0.0021	0.0069	0.0243	0.0002	0.0002	0.7697	0.8111	2.1492e-07	1.9312e-07	0.0027	0.0033		1.5102	3.1324	0.7929	0.8393		100	100	100	100		Amino Acid	Leucine, Isoleucine and Valine Metabolism	376	73-32-5	2800	132.102
			valine	C00183	HMDB00883	6287								2.3	0.96	0.25	0.6		1.0211e-06	5.0221e-07	0.0053	0.0038	0.0031	0.0133	0.0002	0.0001	0.8747	0.8466	5.0008e-07	3.9862e-07	0.0205	0.0187		1.2825	2.9457	0.7641	0.7332		100	100	100	100		Amino Acid	Leucine, Isoleucine and Valine Metabolism	566	72-18-4	2479	118.086
		Methionine, Cysteine, SAM and Taurine Metabolism	methionine	C00073	HMDB00696	6137								1.69	1.03	0.36	0.6		7.27e-12	3.4956e-11	5.6837e-05	6.6523e-05	0.0001	0.0014	1.047e-06	1.7499e-06	0.7799	0.814	2.171e-11	1.1921e-10	1.692e-06	8.3125e-06		1.3728	2.3156	0.8183	0.8395		100	100	100	100		Amino Acid	Methionine, Cysteine, SAM and Taurine Metabolism	415	63-68-3	2526	150.058
			methionine sulfoxide	C02989	HMDB02005	158980								1.75	0.9	0.29	0.57		4.5723e-11	9.35e-11	0.0028	0.0022	0.0002	0.0018	1.6785e-05	1.9291e-05	0.4262	0.5899	9.6036e-11	3.6509e-10	1.1148e-05	3.6512e-05		1.1963	2.0878	0.6787	0.6088		100	100	100	100		Amino Acid	Methionine, Cysteine, SAM and Taurine Metabolism	100000039	3226-65-1	1272	166.053
			S-adenosylhomocysteine (SAH)	C00021	HMDB00939	439155								0.88	0.95	1.79	1.66		1.2385e-05	4.4015e-06	0.2905	0.1105	0.8385	0.6141	0.3718	0.1116	0.5411	0.6844	0.0004	0.0002	0.0008	0.0012		0.6291	0.551	1.0449	0.9883		33	0	100	100		Amino Acid	Methionine, Cysteine, SAM and Taurine Metabolism	197	979-92-0	1832.4	383.114
			cystathionine	C02291	HMDB00099	439258								0.73	3.53	0.31	0.06		1.2498e-05	4.4015e-06	0.3118	0.1175	0.0226	0.0585	0.3228	0.0983	0.0221	0.0583	0.031	0.0081	1.0881e-05	3.6512e-05		2.3189	1.6992	0.1482	0.5228		100	83	83	100		Amino Acid	Methionine, Cysteine, SAM and Taurine Metabolism	310	535-34-2	2270	223.075
			cysteine	C00097	HMDB00574	5862								1.55	0.78	0.42	0.85		0.0451	0.009	0.567	0.1856	0.0656	0.1017	0.0888	0.0331	0.3457	0.5088	0.0091	0.0027	0.8945	0.3825		1.1509	1.7855	0.9735	0.7564		67	83	100	100		Amino Acid	Methionine, Cysteine, SAM and Taurine Metabolism	800	52-90-4;56-89-3	1488	122.027
		Urea cycle; Arginine and Proline Metabolism	arginine	C00062	HMDB00517	232								1.84	0.98	0.31	0.58		6.4096e-08	4.4424e-08	0.0042	0.0031	0.0026	0.0122	0.0001	0.0001	0.8838	0.8466	6.4479e-08	7.2423e-08	0.0026	0.0032		1.4766	2.7148	0.8601	0.8429		100	100	100	100		Amino Acid	Urea cycle; Arginine and Proline Metabolism	231	1119-34-2	2825	175.119
			proline	C00148	HMDB00162	145742								1.95	1.05	0.3	0.56		5.1173e-08	3.7514e-08	0.0016	0.0013	0.0051	0.0196	0.0001	9.8853e-05	0.7298	0.7944	8.1225e-08	8.6132e-08	0.0013	0.0018		1.4516	2.8306	0.8172	0.8615		100	100	100	100		Amino Acid	Urea cycle; Arginine and Proline Metabolism	480	147-85-3	1603	116.071
			citrulline	C00327	HMDB00904	9750								8.3	0.19	0.02	1.08		0.0075	0.0017	0.1228	0.0545	0.0004	0.0029	0.0005	0.0003	0.077	0.1684	5.3754e-05	2.7108e-05	0.3786	0.1977		0.4783	3.9688	0.5187	0.0967		33	100	83	33		Amino Acid	Urea cycle; Arginine and Proline Metabolism	391	372-75-8	1520	176.103
			dimethylarginine (SDMA + ADMA)	C03626	HMDB01539	123831								2.04	1.04	0.31	0.6		0.0003	8.3464e-05	0.0377	0.0192	0.0459	0.0814	0.0059	0.003	0.9463	0.8515	0.0002	7.3002e-05	0.1257	0.0825		1.2405	2.5336	0.7484	0.782		100	100	100	100		Amino Acid	Urea cycle; Arginine and Proline Metabolism	100001810	102783-24-4	2850	203.15
			N-delta-acetylornithine			9920500								0.9	1.01	0.34	0.31		0.0003	8.3464e-05	0.987	0.2912	0.9465	0.6405	0.9529	0.2258	0.9714	0.8527	0.005	0.0015	0.0062	0.0069		1.8144	1.6356	0.5548	0.5592		83	83	83	67		Amino Acid	Urea cycle; Arginine and Proline Metabolism	100004523		1877	175.108
			trans-4-hydroxyproline	C01157	HMDB00725	5810								0.31	0.89	1.21	0.42		0.2249	0.0387	0.0143	0.0086	0.0401	0.0757	0.0025	0.0014	0.7337	0.7947	0.5127	0.1074	0.0242	0.0215		1.8366	0.5749	0.7797	0.6964		67	0	83	50		Amino Acid	Urea cycle; Arginine and Proline Metabolism	1001	51-35-4	1064	132.066
		Polyamine Metabolism	putrescine	C00134	HMDB01414	1045								0.77	0.85	0.85	0.77		0.6197	0.0971	0.5243	0.1769	0.8364	0.6141	0.7596	0.1894	0.5512	0.6882	0.6195	0.126	0.8369	0.3648		1.3926	1.07	1.0721	0.9112		100	100	100	100		Amino Acid	Polyamine Metabolism	49	110-60-1	3027	89.1073
			spermidine	C00315	HMDB01257	1102								1.02	1.01	2.35	2.36		0.0001	4.2161e-05	0.9995	0.2914	0.8418	0.6141	0.888	0.212	0.8874	0.8466	0.0047	0.0014	0.0024	0.0031		0.6584	0.6694	1.5565	1.5704		100	100	100	100		Amino Acid	Polyamine Metabolism	50	124-20-9	3355	146.165
			5-methylthioadenosine (MTA)	C00170	HMDB01173	439176								1.01	1.63	2.84	1.76		5.8738e-07	2.9639e-07	0.036	0.0188	0.0675	0.1037	0.8257	0.201	0.0078	0.0239	2.7446e-06	1.8329e-06	0.0014	0.0019		0.6955	0.7006	1.2254	1.9917		83	83	100	100		Amino Acid	Polyamine Metabolism	212	2457-80-9	2752	298.097
		Guanidino and Acetamido Metabolism	4-guanidinobutanoate	C01035	HMDB03464	500								1.19	0.36	0.18	0.59		0.0003	7.7738e-05	0.4173	0.1464	0.0685	0.1044	0.447	0.1286	0.0657	0.1465	0.0002	9.1264e-05	0.0923	0.064		2.0276	2.4162	1.1991	0.4344		100	100	100	67		Amino Acid	Guanidino and Acetamido Metabolism	100000096	463-003;463-00-3	2320	146.092
		Glutathione Metabolism	5-oxoproline	C01879	HMDB00267	7405								1.78	1.6	0.42	0.46		3.5148e-06	1.4079e-06	0.0002	0.0002	0.5102	0.4566	0.0013	0.0008	0.0117	0.0344	7.6765e-05	3.6478e-05	0.0007	0.001		1.3506	2.4	0.626	1.0008		100	100	100	100		Amino Acid	Glutathione Metabolism	1021	98-79-3	738.5	128.035
	Peptide	Dipeptide	isoleucylglycine			342532								2.28	0.75	0.17	0.52		6.9593e-09	7.308e-09	0.0198	0.0112	0.0001	0.0012	4.5709e-05	4.7911e-05	0.1259	0.2492	2.5343e-09	5.0098e-09	0.0031	0.0038		1.59	3.6279	0.8201	0.6152		100	100	100	100		Peptide	Dipeptide	100003169	868-28-0	1992	187.109
			leucylalanine			259321								2.45	1.13	0.26	0.56		6.8425e-05	2.2048e-05	0.0097	0.0062	0.0438	0.0793	0.002	0.0012	0.622	0.7213	6.0141e-05	2.9428e-05	0.0575	0.0441		1.177	2.8847	0.6541	0.7396		100	100	100	100		Peptide	Dipeptide	100003179	7298-84-2	2801	203.139
			leucylglycine			79070								2.25	0.84	0.22	0.59		2.9687e-07	1.6246e-07	0.0178	0.0103	0.0008	0.0046	0.0002	0.0001	0.3402	0.5054	9.2099e-08	9.4825e-08	0.0204	0.0187		1.4072	3.1716	0.835	0.7005		100	100	100	100		Peptide	Dipeptide	100003185	686-50-0	2778	189.123
			lysylleucine			4682588								2.1	0.89	0.28	0.66		1.6459e-06	7.4362e-07	0.0083	0.0055	0.0009	0.0053	0.0001	9.7067e-05	0.5053	0.6585	3.2407e-07	2.7145e-07	0.0617	0.046		1.3674	2.8686	0.9036	0.8052		100	100	100	100		Peptide	Dipeptide	100003196	7369-79-1	3370	260.197
			phenylalanylalanine			6993123;5488196								2.33	0.92	0.33	0.84		0.3056	0.0506	0.1703	0.0719	0.1859	0.239	0.0623	0.0245	0.9708	0.8527	0.1023	0.0248	0.824	0.3606		0.7991	1.8628	0.6723	0.6153		50	83	100	100		Peptide	Dipeptide	100003589	3918-87-4	2909	237.123
			phenylalanylglycine			98207								2.78	0.72	0.18	0.69		0.0326	0.0065	0.2125	0.0861	0.035	0.0707	0.0208	0.0092	0.4989	0.658	0.0043	0.0013	0.9806	0.4076		1.1739	3.2626	0.8053	0.5782		50	83	100	100		Peptide	Dipeptide	100003588	721-90-4	2898	223.108
			prolylglycine			7408076;6426709								1.71	0.84	0.3	0.62		0.0319	0.0065	0.637	0.2021	0.2378	0.2809	0.2444	0.0783	0.6076	0.7146	0.0216	0.006	0.4498	0.224		1.4037	2.4068	0.8676	0.7247		100	83	100	100		Peptide	Dipeptide	100003674	2578-57-6	2136	173.092
			valylglutamine			5253209								1.68	0.95	0.42	0.74		0.0002	7.1341e-05	0.0586	0.0276	0.0255	0.0615	0.0053	0.0027	0.7759	0.8135	9.3407e-05	4.2743e-05	0.1616	0.1009		1.0663	1.7878	0.7934	0.7538		100	100	100	100		Peptide	Dipeptide	100003640	42854-54-6	2295	246.145
			valylglycine		HMDB29127	136487								2.33	0.88	0.18	0.47		4.2838e-05	1.4105e-05	0.15	0.0648	0.0496	0.0828	0.0196	0.0088	0.6793	0.764	4.7685e-05	2.4548e-05	0.0394	0.0316		1.5726	3.6564	0.7422	0.6521		83	83	100	83		Peptide	Dipeptide	100003641	686-43-1	2444	175.108
			valylleucine		HMDB29131	352039								2.63	0.97	0.2	0.55		2.7572e-07	1.5304e-07	0.004	0.003	0.0023	0.0113	0.0001	0.0001	0.8663	0.8466	1.6629e-07	1.5804e-07	0.0094	0.0096		1.4144	3.7175	0.7809	0.7611		100	100	100	100		Peptide	Dipeptide	100003210	22906-55-4	3138	231.17
			leucylglutamine*			4305457								3.12	1.01	0.16	0.49		1.0861e-05	3.9075e-06	0.007	0.0049	0.0071	0.0243	0.0004	0.0003	0.9966	0.8635	4.3714e-06	2.7346e-06	0.06	0.0456		1.3745	4.283	0.6783	0.6827		83	100	100	100		Peptide	Dipeptide	100003183		2620	260.161
	Carbohydrate	Glycolysis, Gluconeogenesis, and Pyruvate Metabolism	glucose	C00031	HMDB00122	79025								13.07	37.01	0.25	0.09		9.4746e-11	1.6267e-10	9e-15	5.8e-14	0.0041	0.0164	1.3885e-10	4.7705e-10	3.76e-13	4.3212e-11	3.277e-06	2.1033e-06	6.682e-10	1.4444e-08		0.6053	7.9101	0.053	1.9614		100	100	100	100		Carbohydrate	Glycolysis, Gluconeogenesis, and Pyruvate Metabolism	572	50-99-7	2342	225.062
			glucose 6-phosphate	C00668	HMDB01401	5958								6.22	6.05	1.21	1.24		0.32	0.0527	1.2189e-08	2.4779e-08	0.9087	0.6276	1.9808e-06	2.9166e-06	2.8097e-06	1.8433e-05	0.53	0.1105	0.4313	0.2168		0.5012	3.1187	0.6219	3.765		100	100	100	100		Carbohydrate	Glycolysis, Gluconeogenesis, and Pyruvate Metabolism	291	103192-55-8	4537	259.022
			Isobar: fructose 1,6-diphosphate, glucose 1,6-diphosphate, myo-inositol 1,4 or 1,3-diphosphate											2.9	2.57	1.17	1.32		0.1876	0.0331	1.6966e-05	2.2214e-05	0.4354	0.4247	0.0002	0.0002	0.0028	0.0097	0.692	0.1368	0.1423	0.091		0.6185	1.7909	0.8153	2.093		100	100	100	100		Carbohydrate	Glycolysis, Gluconeogenesis, and Pyruvate Metabolism	100002180		551	338.989
			dihydroxyacetone phosphate (DHAP)	C00111	HMDB01473	668								0.95	5.88	3.51	0.57		0.2868	0.0482	0.0387	0.0195	0.037	0.0723	0.9884	0.2333	0.0051	0.016	0.0289	0.0077	0.4298	0.2168		0.6585	0.6273	0.375	2.2032		50	50	33	100		Carbohydrate	Glycolysis, Gluconeogenesis, and Pyruvate Metabolism	309	102783-56-2	603	168.991
			2-phosphoglycerate	C00631	HMDB03391	59								0.69	1.57	3.54	1.55		2.043e-06	9.0203e-07	0.5543	0.1822	0.0037	0.0155	0.0727	0.0281	0.0125	0.0358	9.012e-07	6.852e-07	0.0299	0.0257		0.758	0.5204	1.1731	1.8419		100	83	100	100		Carbohydrate	Glycolysis, Gluconeogenesis, and Pyruvate Metabolism	100000093	70195-25-4	4346	184.986
			3-phosphoglycerate	C00597	HMDB00807	724								0.94	1.46	2.86	1.83		1.8536e-05	6.3735e-06	0.2599	0.1014	0.2201	0.271	0.9408	0.2238	0.1018	0.2105	9.9724e-05	4.4804e-05	0.0063	0.0069		0.6743	0.6314	1.2367	1.8039		100	83	100	100		Carbohydrate	Glycolysis, Gluconeogenesis, and Pyruvate Metabolism	132	80731-10-8	4410	184.986
			phosphoenolpyruvate (PEP)	C00074	HMDB00263	1005								0.53	1.53	4.94	1.71		9.6024e-08	6.2182e-08	0.4229	0.1472	0.0007	0.0044	0.0028	0.0015	0.0361	0.0872	4.0815e-08	5.172e-08	0.0088	0.0092		0.7814	0.4134	1.337	2.0403		100	100	100	100		Carbohydrate	Glycolysis, Gluconeogenesis, and Pyruvate Metabolism	463	10526-80-4	587.3	166.975
			lactate	C00186	HMDB00190	612								1.06	1.4	0.39	0.29		0.0061	0.0014	0.1918	0.0795	0.8732	0.624	0.4104	0.1214	0.2976	0.4713	0.0532	0.0137	0.0335	0.028		1.8969	2.0068	0.5541	0.7758		83	100	100	100		Carbohydrate	Glycolysis, Gluconeogenesis, and Pyruvate Metabolism	482	79-33-4	1468.8	89.0244
			glycerate	C00258	HMDB00139	752								1.05	1.52	1.35	0.93		0.4247	0.0679	0.1483	0.0644	0.3367	0.348	0.7173	0.1811	0.0938	0.2009	0.2179	0.0496	0.9059	0.3855		0.8141	0.8541	0.7579	1.1519		50	67	100	100		Carbohydrate	Glycolysis, Gluconeogenesis, and Pyruvate Metabolism	1052	600-19-1	2070.4	105.019
		Pentose Phosphate Pathway	6-phosphogluconate	C00345	HMDB01316	91493								1.16	6.27	5.67	1.05		2.0611e-05	7.0246e-06	3.0566e-06	4.6297e-06	3.413e-05	0.0006	0.4493	0.1286	6.8763e-08	6.5788e-07	2.2559e-07	1.9909e-07	0.8762	0.3788		0.7777	0.9043	0.8185	5.129		100	100	100	100		Carbohydrate	Pentose Phosphate Pathway	100000341	921-62-0;53411-70-4	583.9	275.017
		Glycogen Metabolism	maltotetraose	C02052	HMDB01296	446495								5.22	1.04	0.2	1		0.0001	3.4004e-05	6.6632e-05	7.6824e-05	0.0001	0.0012	9.7235e-07	1.6703e-06	0.8826	0.8466	1.328e-06	9.5114e-07	1	0.4079		0.174	0.9086	0.174	0.1802		0	83	0	33		Carbohydrate	Glycogen Metabolism	100000275	34612-38-9	5000	711.22
			maltotriose	C01835	HMDB01262	439586								123.11	14.1	0.09	0.82		4.2855e-08	3.3302e-08	0	2e-15	2.734e-07	9.494e-06	1e-15	1.1e-14	8.2598e-11	1.8966e-09	3.4546e-10	1.0043e-09	0.5039	0.2453		0.0589	7.2514	0.0482	0.6796		33	100	0	100		Carbohydrate	Glycogen Metabolism	100000276	1109-28-0	4286.4	549.167
			maltose	C00208	HMDB00163	10991489								40.79	2.71	0.04	0.66		1.3132e-10	2.0409e-10	7.99e-13	3.43e-12	9.3622e-09	5.4186e-07	9.1e-14	6.22e-13	0.0002	0.0008	2.061e-12	1.6973e-11	0.0751	0.0534		0.498	20.3129	0.3263	0.8827		83	100	0	100		Carbohydrate	Glycogen Metabolism	913	6363-53-7	3329.4	387.114
		Fructose, Mannose and Galactose Metabolism	mannose	C00159	HMDB00169	18950								2.26	1.86	0.88	1.07		0.7237	0.1107	0.0005	0.0005	0.9645	0.6453	0.0081	0.0039	0.0093	0.0277	0.8269	0.1596	0.7783	0.3464		0.4788	1.0822	0.5139	0.9569		0	50	33	100		Carbohydrate	Fructose, Mannose and Galactose Metabolism	803	3458-28-4	2200	179.056
		Aminosugar Metabolism	glucuronate	C00191	HMDB00127	444791								1.56	1.07	0.73	1.06		0.0576	0.0113	0.0017	0.0014	0.0095	0.0305	0.0002	0.0001	0.6048	0.7146	0.0025	0.0008	0.5524	0.2642		0.8627	1.3448	0.9181	0.9832		100	100	100	100		Carbohydrate	Aminosugar Metabolism	100000257	207300-70-7	3233.3	193.035
			erythronate*		HMDB00613	2781043								2.1	1.33	0.28	0.45		6.6751e-06	2.518e-06	0.0013	0.0012	0.0985	0.1368	0.001	0.0006	0.1725	0.3068	2.2294e-05	1.1976e-05	0.0064	0.0069		1.5216	3.1996	0.6833	0.9086		100	100	100	100		Carbohydrate	Aminosugar Metabolism	100001320	88759-55-1	2186	135.03
			N-acetylglucosamine/N-acetylgalactosamine											1.04	0.93	0.92	1.03		0.9629	0.1412	0.8873	0.2688	0.32	0.3367	0.4204	0.1232	0.5425	0.6844	0.4995	0.105	0.4594	0.2278		0.9784	1.02	1.01	0.9371		100	100	100	100		Carbohydrate	Aminosugar Metabolism	100006435		715	222.097
	Energy	TCA Cycle	citrate	C00158	HMDB00094	311								1.34	2.33	0.47	0.27		3.7771e-07	1.9567e-07	0.0005	0.0005	0.0863	0.1248	0.1168	0.0415	0.0005	0.002	0.0008	0.0003	2.3995e-06	1.0806e-05		1.2721	1.7009	0.3409	0.7939		100	100	100	100		Energy	TCA Cycle	1124	77-92-9	582	191.02
			alpha-ketoglutarate	C00026	HMDB00208	51								0.8	2.17	1.74	0.64		0.4638	0.0736	0.1553	0.0663	0.037	0.0723	0.5975	0.1593	0.0162	0.0454	0.0478	0.0124	0.3051	0.1657		1.0153	0.8085	0.6504	1.4101		50	50	83	100		Energy	TCA Cycle	93	305-72-6;328-50-7;22202-68-2	2700	145.014
			fumarate	C00122	HMDB00134	444972								1.12	2.49	3.08	1.39		0.0008	0.0002	0.0101	0.0064	0.0584	0.0948	0.5631	0.1548	0.0027	0.0094	0.0004	0.0002	0.1897	0.1145		0.7865	0.8842	1.0963	2.726		83	83	100	100		Energy	TCA Cycle	330	100-17-8	3084	115.004
			malate	C00149	HMDB00156	525								1.12	2.52	3.11	1.39		0.0013	0.0003	0.0133	0.008	0.0614	0.0978	0.6095	0.1618	0.0034	0.0115	0.0006	0.0002	0.2314	0.1352		0.8008	0.9005	1.1105	2.8002		100	100	100	100		Energy	TCA Cycle	409	6915-15-7	615.6	133.014
			2-methylcitrate/homocitrate											0.34	0.59	0.86	0.5		0.1075	0.0197	0.0053	0.0038	0.2721	0.3028	0.0069	0.0034	0.1737	0.3068	0.6984	0.1375	0.0604	0.0456		2.1747	0.7357	1.0806	0.6334		83	50	83	83		Energy	TCA Cycle	100008929		575	205.035
		Oxidative Phosphorylation	phosphate	C00009	HMDB01429	1061								1.16	1.02	0.36	0.41		1.9804e-06	8.8443e-07	0.5761	0.1878	0.6474	0.5277	0.4737	0.1338	0.9421	0.8515	6.9348e-05	3.3274e-05	0.0003	0.0006		1.8427	2.1358	0.7565	0.7728		100	100	100	100		Energy	Oxidative Phosphorylation	461	7664-38-2	608	96.9696
	Lipid	Long Chain Fatty Acid	myristoleate (14:1n5)	C08322	HMDB02000	5281119								8.97	6.22	0.44	0.63		2.0043e-07	1.1286e-07	0	6e-15	0.0281	0.0617	6e-14	5.03e-13	2.619e-12	1.2026e-10	6.5246e-07	5.0383e-07	0.0012	0.0016		0.4414	3.9575	0.2776	1.7256		100	100	100	100		Lipid	Long Chain Fatty Acid	100001198	544-64-9	5346.9	225.186
			palmitoleate (16:1n7)	C08362	HMDB03229	445638								7.98	5.01	0.31	0.5		7.3244e-09	7.4891e-09	6e-14	3.07e-13	0.0241	0.0599	3.71e-12	1.5297e-11	4.5458e-10	8.6982e-09	4.9634e-08	5.9828e-08	6.8889e-05	0.0002		0.7099	5.6618	0.3551	1.7807		100	100	100	100		Lipid	Long Chain Fatty Acid	452	373-49-9	5475	253.217
			margarate (17:0)		HMDB02259	10465								0.7	0.9	1.17	0.92		0.895	0.133	0.0828	0.0381	0.5055	0.4548	0.0918	0.034	0.4264	0.5899	0.5724	0.1174	0.7043	0.3212		1.1331	0.798	1.0431	0.9371		100	100	100	100		Lipid	Long Chain Fatty Acid	891	506-12-7	5731	269.249
			nonadecanoate (19:0)	C16535	HMDB00772	12591								0.88	0.91	1.23	1.18		0.2255	0.0387	0.4095	0.1444	0.9481	0.6405	0.589	0.1577	0.5279	0.681	0.4121	0.0893	0.363	0.1914		0.9573	0.8403	1.1265	1.03		100	100	100	100		Lipid	Long Chain Fatty Acid	892	646-30-0	6068	297.28
			10-nonadecenoate (19:1n9)		HMDB13622	5312513								0.7	1.17	1.58	0.95		0.3524	0.0568	0.665	0.2097	0.2973	0.3184	0.2985	0.0923	0.6604	0.7542	0.1681	0.0386	0.9343	0.3943		1.1054	0.7711	1.0462	1.219		100	100	100	100		Lipid	Long Chain Fatty Acid	100001277	73033-09-7	5780	295.264
			arachidate (20:0)	C06425	HMDB02212	10467								1	1.12	0.55	0.5		0.0003	8.4696e-05	0.9998	0.2914	0.6559	0.5297	0.7522	0.1883	0.7525	0.8074	0.0116	0.0034	0.0027	0.0034		1.372	1.3785	0.6792	0.7587		100	100	100	100		Lipid	Long Chain Fatty Acid	893	506-30-9	6295	311.296
			eicosenoate (20:1)		HMDB02231	5282768								1.3	1.79	1.07	0.78		0.3783	0.0607	0.0124	0.0076	0.4028	0.4021	0.1953	0.0646	0.0191	0.0517	0.9743	0.1824	0.2287	0.1344		0.8802	1.1449	0.6864	1.2303		100	100	100	100		Lipid	Long Chain Fatty Acid	100001335		5950	309.28
			erucate (22:1n9)	C08316	HMDB02068	5281116								0.59	1.01	1.04	0.61		0.3249	0.0533	0.2193	0.0873	0.2711	0.3028	0.1052	0.0385	0.9241	0.8466	0.9318	0.1751	0.1457	0.0926		1.5241	0.9049	0.9346	0.9433		67	67	83	83		Lipid	Long Chain Fatty Acid	1087	112-86-7	6355.6	337.311
			oleate/vaccenate (18:1)											2.78	3.8	1.17	0.86		0.8914	0.133	8.6741e-07	1.4566e-06	0.4453	0.4296	0.0003	0.0002	2.2158e-05	0.0001	0.6556	0.132	0.5241	0.2529		0.8051	2.2342	0.6909	2.6242		100	100	100	100		Lipid	Long Chain Fatty Acid	100008930		5655	281.249
		Polyunsaturated Fatty Acid (n3 and n6)	stearidonate (18:4n3)	C16300	HMDB06547	5312508								0.88	1.2	0.85	0.62		0.0011	0.0003	0.747	0.2308	0.1037	0.1429	0.3416	0.1031	0.1663	0.2982	0.149	0.0347	0.0009	0.0013		1.3122	1.1602	0.8178	0.9832		100	100	100	100		Lipid	Polyunsaturated Fatty Acid (n3 and n6)	100001229	111174-40-4	5395	275.202
			eicosapentaenoate (EPA; 20:5n3)	C06428	HMDB01999	446284								0.83	1.03	0.8	0.65		0.0325	0.0065	0.5446	0.181	0.572	0.4917	0.4097	0.1214	0.9767	0.8527	0.2374	0.0536	0.0558	0.0431		1.3572	1.1206	0.876	0.8988		100	100	100	100		Lipid	Polyunsaturated Fatty Acid (n3 and n6)	2050	10-2005-9;10417-94-4	5450	301.217
			docosapentaenoate (n3 DPA; 22:5n3)	C16513	HMDB01976	6441454								0.68	0.97	2.49	1.74		0.0056	0.0013	0.4089	0.1444	0.8289	0.6124	0.4612	0.1308	0.6635	0.7542	0.0292	0.0077	0.0548	0.0426		0.5696	0.3854	0.9905	0.9582		17	0	100	83		Lipid	Polyunsaturated Fatty Acid (n3 and n6)	100001181	2234-74-4	5571	329.249
			omega-3 arachidonate (20:4n3)		HMDB02177	11722594								0.69	0.97	0.9	0.64		0.3517	0.0568	0.406	0.1444	0.6019	0.5048	0.3412	0.1031	0.824	0.8418	0.7677	0.1494	0.3066	0.1657		1.529	1.0486	0.9792	0.9451		100	100	100	100		Lipid	Polyunsaturated Fatty Acid (n3 and n6)	100000582	24880-40-8	5510	303.233
			linoleate (18:2n6)	C01595	HMDB00673	5280450								1.64	1.15	0.71	1.01		0.2794	0.0472	0.0692	0.0322	0.218	0.2703	0.0353	0.0151	0.6517	0.7482	0.1074	0.0258	0.911	0.3861		0.8949	1.4701	0.9058	1.0433		100	100	100	100		Lipid	Polyunsaturated Fatty Acid (n3 and n6)	180	60-33-3	5535	279.233
			linolenate [alpha or gamma; (18:3n3 or 6)]	C06426	HMDB03073	5280934								2.55	5.16	1.36	0.67		0.5497	0.0865	2.6018e-10	7.7302e-10	0.0077	0.0252	6.0441e-06	8.1257e-06	2.0069e-09	3.0721e-08	0.1115	0.0265	0.0201	0.0187		0.6205	1.5819	0.4161	2.1488		100	100	100	100		Lipid	Polyunsaturated Fatty Acid (n3 and n6)	100001337		5450	277.217
			dihomo-linolenate (20:3n3 or n6)	C03242	HMDB02925	5280581								0.79	1.58	1.45	0.72		0.6457	0.1003	0.5854	0.19	0.2938	0.3184	0.7151	0.1811	0.2619	0.4236	0.2876	0.0646	0.6702	0.3109		1.2416	0.9772	0.8969	1.4167		100	100	100	100		Lipid	Polyunsaturated Fatty Acid (n3 and n6)	100001739	17046-59-2	5596	305.249
			arachidonate (20:4n6)	C00219	HMDB01043	444899								1.87	1.34	0.75	1.04		0.6744	0.1044	0.0501	0.0245	0.3492	0.3573	0.0438	0.0183	0.435	0.5981	0.3392	0.0749	0.7106	0.3227		0.9247	1.7253	0.9656	1.2952		100	100	100	100		Lipid	Polyunsaturated Fatty Acid (n3 and n6)	229	506-32-1	5535	303.233
			dihomo-linoleate (20:2n6)	C16525	HMDB05060	6439848								1.34	1.2	1.12	1.25		0.4371	0.0696	0.2281	0.0904	0.6137	0.511	0.2287	0.0737	0.6111	0.7146	0.845	0.1625	0.3669	0.1925		0.8509	1.1441	1.0652	1.2821		100	100	100	100		Lipid	Polyunsaturated Fatty Acid (n3 and n6)	1231	2091-39-6	5730	307.264
		Fatty Acid, Branched	13-methylmyristate			151014								0.58	0.46	0.54	0.68		0.0017	0.0004	0.0001	0.0001	0.2607	0.294	0.0192	0.0087	0.0005	0.002	0.003	0.001	0.098	0.0675		1.8001	1.0391	1.2272	0.5587		100	100	100	100		Lipid	Fatty Acid, Branched	100002344	2485-71-4	5499	241.217
			15-methylpalmitate			17903417								0.75	0.79	1.02	0.96		0.847	0.1275	0.0745	0.0345	0.9881	0.6523	0.1948	0.0646	0.2017	0.3431	0.8998	0.171	0.8831	0.3803		1.215	0.9087	1.1713	0.931		100	100	100	100		Lipid	Fatty Acid, Branched	100002945		5695	269.249
			17-methylstearate			3083779								0.9	0.9	1.25	1.26		0.1316	0.0239	0.4559	0.1552	0.8951	0.6276	0.6624	0.1714	0.5345	0.6844	0.3212	0.0715	0.2419	0.1398		0.949	0.8565	1.1962	1.071		100	100	100	100		Lipid	Fatty Acid, Branched	100002356	2724-59-6	5993	297.28
		Fatty Acid Metabolism(Acyl Carnitine)	acetylcarnitine	C02571	HMDB00201	1								2.84	2.3	0.55	0.68		0.0175	0.0037	5.0583e-06	7.1044e-06	0.3291	0.3422	5.9035e-05	5.7951e-05	0.0016	0.0061	0.0195	0.0055	0.2742	0.1528		0.8052	2.2885	0.5436	1.2528		100	100	100	100		Lipid	Fatty Acid Metabolism(Acyl Carnitine)	100000802	5080-50-2	2282	204.123
			palmitoylcarnitine	C02990	HMDB00222	461								2.83	0.81	0.13	0.46		7.5367e-08	4.9633e-08	0.062	0.029	0.003	0.0131	0.0012	0.0007	0.3354	0.5054	7.904e-08	8.6132e-08	0.0026	0.0033		1.3869	3.9265	0.6371	0.5174		100	100	100	100		Lipid	Fatty Acid Metabolism(Acyl Carnitine)	100000776	6865-14-1	1425	400.342
			stearoylcarnitine		HMDB00848	6426855								2.54	0.95	0.23	0.63		3.185e-09	3.5357e-09	0.0003	0.0003	5.93e-05	0.0009	1.7927e-06	2.7717e-06	0.6131	0.7146	1.0874e-09	2.4427e-09	0.0023	0.0031		1.1418	2.9056	0.7141	0.6811		100	100	100	100		Lipid	Fatty Acid Metabolism(Acyl Carnitine)	100001391	18822-91-8	1485	428.373
			oleoylcarnitine		HMDB05065	6441392;53477789								5.69	1.38	0.15	0.61		1.4449e-06	6.764e-07	2.6097e-06	4.0318e-06	0.0003	0.0025	2.3687e-07	4.5776e-07	0.1455	0.2739	1.6065e-07	1.5568e-07	0.1023	0.07		1.0293	5.8566	0.6296	0.8696		83	100	100	100		Lipid	Fatty Acid Metabolism(Acyl Carnitine)	100001501	38677-66-6	1423	426.358
			myristoleoylcarnitine*											1.16	0.9	0.61	0.8		0.0721	0.0137	0.9607	0.2876	0.475	0.4452	0.5883	0.1577	0.6367	0.7347	0.078	0.0198	0.4174	0.2118		1.0382	1.2086	0.8259	0.7421		67	67	100	67		Lipid	Fatty Acid Metabolism(Acyl Carnitine)	100006051	889848-55-9	1316	370.295
		Carnitine Metabolism	carnitine	C00318	HMDB00062	10917								0.7	0.76	1.25	1.14		0.0577	0.0113	0.0251	0.0134	0.9636	0.6453	0.0964	0.0355	0.1086	0.2227	0.1608	0.0371	0.1795	0.1096		1.1315	0.7874	1.2896	0.9805		100	100	100	100		Lipid	Carnitine Metabolism	100000007	461-05-2	1978	162.112
		Fatty Acid, Monohydroxy	13-HODE + 9-HODE			43013								1.39	1.49	0.44	0.41		0.0035	0.0009	0.1633	0.0693	0.4597	0.4362	0.6292	0.1663	0.1353	0.2569	0.0857	0.0213	0.0094	0.0096		1.5943	2.2165	0.6496	0.9702		100	100	100	100		Lipid	Fatty Acid, Monohydroxy	100002196		5275	295.228
		Eicosanoid	17,18-DiHETE		HMDB10211	16061120								0.94	1.24	0.65	0.49		1.3667e-07	8.7053e-08	0.2765	0.1068	0.072	0.1086	0.5868	0.1577	0.0454	0.1052	0.0004	0.0001	9.69e-07	5.2367e-06		1.3328	1.2545	0.6551	0.8154		100	100	100	100		Lipid	Eicosanoid	100002842		5112	335.223
			5-HEPE		HMDB05081	6439678								0.81	0.72	0.32	0.36		5.1011e-06	2.002e-06	0.0516	0.0248	0.8658	0.624	0.1944	0.0646	0.1287	0.2504	0.0002	9.3469e-05	0.0004	0.0007		1.9692	1.5939	0.7178	0.5155		100	100	100	100		Lipid	Eicosanoid	100002135	83952-40-3	5316	317.212
			12-HEPE		HMDB10202	10041593								0.95	0.75	0.29	0.37		4.5226e-08	3.4456e-08	0.0986	0.0448	0.4769	0.4452	0.4845	0.1362	0.0977	0.2039	2.3424e-06	1.5858e-06	2.2177e-05	6.0367e-05		2.0432	1.9372	0.7466	0.5576		100	100	100	100		Lipid	Eicosanoid	100002165	81187-21-5	5265	317.212
		Endocannabinoid	oleoyl ethanolamide		HMDB02088	5283454								12.7	12.56	0.08	0.08		2.5796e-08	2.2779e-08	3.4454e-09	8.0652e-09	0.4855	0.4488	2.887e-07	5.4103e-07	2.2899e-06	1.5465e-05	1.5183e-06	1.0569e-06	1.3392e-05	4.2574e-05		0.8444	10.7255	0.0678	0.8517		83	100	100	100		Lipid	Endocannabinoid	1137	11-58-0;111-58-0	1661	326.305
			myristoyl ethanolamide			8890								11.75	5.82	0.09	0.18		1.2225e-10	1.9792e-10	1.8568e-10	5.7375e-10	0.0388	0.074	3.7424e-09	9.6432e-09	1.3796e-06	1.0218e-05	2.6744e-09	5.0834e-09	9.0997e-07	5.1765e-06		0.8392	9.863	0.1471	0.8562		100	100	67	100		Lipid	Endocannabinoid	100004489	142-58-5	5972	270.244
			palmitoyl ethanolamide	C16512	HMDB02100	4671								1.46	1.59	0.16	0.15		2e-15	2.3e-14	8.7924e-05	9.9881e-05	0.5003	0.4548	0.0075	0.0036	0.0008	0.0033	3.001e-12	2.1187e-11	9.28e-13	5.0161e-11		1.7596	2.5623	0.265	0.4203		100	100	100	100		Lipid	Endocannabinoid	1489	544-31-0	1643	300.29
			arachidonoyl ethanolamide	C11695	HMDB04080	5281969								3.12	0.73	0.13	0.56		1.0137e-08	1.0099e-08	0.0033	0.0025	1.4518e-05	0.0003	3.1795e-06	4.4688e-06	0.1121	0.2279	1.1523e-09	2.4759e-09	0.0182	0.0171		1.2962	4.0501	0.7239	0.5295		83	100	100	100		Lipid	Endocannabinoid	1488	94421-68-8	1535	348.29
			linoleoyl ethanolamide		HMDB12252	5283446								2.65	5.88	0.12	0.05		2.1534e-06	9.2966e-07	0.0009	0.0008	0.8702	0.624	0.0152	0.007	0.0091	0.0275	0.0002	8.6159e-05	0.0001	0.0002		1.2633	3.3415	0.0677	0.3984		83	100	67	100		Lipid	Endocannabinoid	100006726	68171-52-8	6150	322.275
		Inositol Metabolism	myo-inositol	C00137	HMDB00211	892								1.49	2.63	2.17	1.23		0.0035	0.0009	0.0006	0.0006	0.1469	0.1968	0.0862	0.0325	0.0008	0.0033	0.0028	0.0009	0.2166	0.1289		0.5771	0.8587	0.7093	1.8623		33	67	100	100		Lipid	Inositol Metabolism	363	87-89-8	3506.3	225.062
			inositol 1-phosphate (I1P)	C04006	HMDB00213	440194								1	1.67	1.75	1.05		0.0074	0.0017	0.0232	0.0126	0.0232	0.0593	1	0.2334	0.0024	0.0085	0.001	0.0003	0.7169	0.3242		0.663	0.663	0.696	1.1611		0	0	50	67		Lipid	Inositol Metabolism	370	573-35-3;106032-59-1	4785	259.022
		Phospholipid Metabolism	choline	C00114	HMDB00097	305								1.78	1.39	1.08	1.38		0.1581	0.0282	0.0038	0.0028	0.2047	0.2557	0.0041	0.0021	0.1797	0.3149	0.9137	0.173	0.0636	0.0468		0.6546	1.1623	0.906	1.2581		100	100	100	100		Lipid	Phospholipid Metabolism	1256	67-48-1	1961	104.107
			choline phosphate	C00588	HMDB01565	1014								0.57	1.19	2.54	1.21		0.0002	5.672e-05	0.2459	0.0969	0.0288	0.0617	0.0207	0.0092	0.4215	0.5899	8.6877e-05	4.0126e-05	0.133	0.0861		1.0191	0.5824	1.2379	1.4785		100	100	100	100		Lipid	Phospholipid Metabolism	267	72556-74-2	700	184.073
			glycerophosphorylcholine (GPC)	C00670	HMDB00086	71920								1.3	1.22	1.05	1.12		0.2261	0.0387	0.0026	0.002	0.486	0.4488	0.0082	0.0039	0.0676	0.1493	0.707	0.1387	0.1813	0.1101		0.8369	1.091	0.9388	1.1408		100	100	100	100		Lipid	Phospholipid Metabolism	100000269	28319-77-9	672	258.11
			phosphoethanolamine	C00346	HMDB00224	1015								0.36	0.46	2.77	2.17		6.0898e-06	2.3198e-06	5.2384e-05	6.2255e-05	0.8892	0.6276	0.0014	0.0008	0.0022	0.0079	0.0003	0.0001	0.0004	0.0007		0.913	0.3261	1.9827	0.9034		83	50	100	100		Lipid	Phospholipid Metabolism	1026	1071-23-4	700	142.026
			glycerophosphoethanolamine	C01233	HMDB00114	123874								1.35	1.33	0.85	0.87		0.0864	0.0162	0.0013	0.0012	0.7012	0.556	0.0087	0.0041	0.0287	0.0709	0.1367	0.032	0.3292	0.177		0.9749	1.3174	0.8476	1.1245		100	100	100	100		Lipid	Phospholipid Metabolism	100001620	33049-08-0	3075	214.049
			glycerophosphoinositol*											1.82	1.69	1.23	1.33		0.0078	0.0018	1.4738e-06	2.3718e-06	0.7316	0.5706	6.6749e-05	6.4499e-05	0.0002	0.001	0.0797	0.02	0.0299	0.0257		0.6965	1.2667	0.923	1.5593		100	100	100	100		Lipid	Phospholipid Metabolism	100001621	16824-65-0	3850	333.059
			1,2-dipalmitoyl-GPC (16:0/16:0)		HMDB00564	452110								1.86	2.56	0.91	0.66		0.107	0.0197	3.1172e-06	4.6307e-06	0.306	0.3239	0.0012	0.0007	3.7899e-05	0.0002	0.6572	0.132	0.0671	0.049		0.7698	1.4341	0.511	1.3105		100	100	100	100		Lipid	Phospholipid Metabolism	100000657	63-89-8	2365	734.569
			1,2-dipalmitoyl-GPE (16:0/16:0)*			11802774;445468								3.47	6.2	0.51	0.29		1.9059e-07	1.089e-07	4.9506e-11	1.5934e-10	0.0157	0.0419	6.8021e-07	1.2372e-06	7.9058e-10	1.2966e-08	0.0017	0.0006	4.2433e-07	3.0576e-06		0.6934	2.4069	0.1996	1.237		100	100	100	100		Lipid	Phospholipid Metabolism	100009204		2498	692.522
			1-palmitoyl-2-oleoyl-GPC (16:0/18:1)			6436017								2.47	1.64	0.5	0.76		0.0011	0.0003	3.6657e-06	5.3427e-06	0.0576	0.0943	9.2587e-06	1.1695e-05	0.0065	0.0201	0.0005	0.0002	0.217	0.1289		0.8731	2.1599	0.6602	1.0816		100	100	100	100		Lipid	Phospholipid Metabolism	1539	26853-31-6;26853-31-6	2358	760.585
			1-palmitoyl-2-linoleoyl-GPC (16:0/18:2)			5287971								6.33	3.58	0.33	0.59		5.7181e-10	7.9346e-10	2e-15	1.9e-14	0.0007	0.0043	6.5e-14	5.03e-13	6.4424e-11	1.6436e-09	1.074e-09	2.4427e-09	7.2643e-05	0.0002		0.6181	3.9148	0.3653	1.306		100	100	100	100		Lipid	Phospholipid Metabolism	1537	40811-94-7	2160	758.569
			1-stearoyl-2-arachidonoyl-GPC (18:0/20:4)			16219824								0.82	0.83	2.04	2.02		2.5961e-06	1.0964e-06	0.1048	0.0474	0.9189	0.6281	0.2172	0.0707	0.2725	0.4366	0.0002	6.7739e-05	0.0002	0.0004		0.7044	0.5753	1.4206	1.1729		100	100	100	100		Lipid	Phospholipid Metabolism	100001869	35418-59-8	2300	810.601
			1-stearoyl-2-oleoyl-GPC (18:0/18:1)											2	2.11	1.46	1.39		0.0045	0.0011	2.002e-05	2.5353e-05	0.8171	0.6089	0.0013	0.0008	0.0006	0.0025	0.0249	0.0068	0.0492	0.0388		0.6557	1.3108	0.9083	1.9132		100	100	100	100		Lipid	Phospholipid Metabolism	100008904	56421-10-4	2644	788.616
			1,2-dioleoyl-GPC (18:1/18:1)			10350317								9.83	7.9	0.56	0.7		0.0004	0.0001	3e-15	2.3e-14	0.199	0.2514	7.49e-13	3.858e-12	7.518e-12	2.8772e-10	0.0008	0.0003	0.0505	0.0395		0.3452	3.3936	0.2413	1.9055		100	100	100	100		Lipid	Phospholipid Metabolism	100008905	4235-95-4	2346	786.601
			1-palmitoyl-2-arachidonoyl-GPC (16:0/20:4n6)			10747814								1.51	1.21	0.82	1.02		0.3059	0.0506	0.0016	0.0013	0.2586	0.294	0.0028	0.0015	0.0945	0.2009	0.1332	0.0314	0.9376	0.3943		0.857	1.2979	0.8737	1.0586		100	100	100	100		Lipid	Phospholipid Metabolism	100008914	35418-58-7	2091	782.569
			1-stearoyl-2-linoleoyl-GPC (18:0/18:2)*											1.79	1.08	1.07	1.77		0.0061	0.0014	0.0093	0.006	0.0325	0.068	0.0016	0.0009	0.6854	0.764	0.5938	0.1213	0.0011	0.0016		0.5911	1.0594	1.0463	1.1304		100	100	100	100		Lipid	Phospholipid Metabolism	100008980		2380	786.601
			1-stearoyl-2-arachidonoyl-GPI (18:0/20:4)											1.1	1.01	1.1	1.2		0.0917	0.0171	0.5458	0.181	0.6545	0.5297	0.4586	0.1307	0.911	0.8466	0.3628	0.0797	0.1312	0.0854		0.8958	0.9889	1.0746	1.0906		100	100	100	100		Lipid	Phospholipid Metabolism	100000616	383907-33-3	3000	904.591
			1-oleoyl-2-linoleoyl-GPC (18:1/18:2)*											4.94	3.76	0.53	0.69		2.0755e-06	9.0609e-07	1.4e-14	8.3e-14	0.0606	0.0974	1.552e-12	7.385e-12	6.1516e-11	1.6436e-09	6.3766e-06	3.7075e-06	0.004	0.0047		0.576	2.8477	0.3992	1.5021		100	100	100	100		Lipid	Phospholipid Metabolism	100008981		2165	784.585
			1-palmitoyl-2-oleoyl-GPE (16:0/18:1)		HMDB05320	5283496								1.99	1.86	0.41	0.44		2.6129e-11	6.6717e-11	2.5906e-09	6.2537e-09	0.4944	0.4535	2.3208e-07	4.5776e-07	1.7369e-06	1.2463e-05	4.4476e-09	7.8501e-09	2.5261e-08	3.0338e-07		1.0942	2.182	0.4793	0.8916		100	100	100	100		Lipid	Phospholipid Metabolism	1526	26662-94-2	2509	718.538
			1-stearoyl-2-arachidonoyl-GPE (18:0/20:4)			5289133								1.72	1.66	0.87	0.9		0.0948	0.0176	4.1407e-07	7.2695e-07	0.7221	0.5674	2.4218e-05	2.6745e-05	7.7497e-05	0.0004	0.1505	0.0349	0.3363	0.1786		0.8139	1.3986	0.7296	1.2131		100	100	100	100		Lipid	Phospholipid Metabolism	100008977		2424	768.554
			1-stearoyl-2-oleoyl-GPE (18:0/18:1)											1.68	2.05	0.76	0.63		3.4961e-06	1.4079e-06	9.9315e-10	2.6455e-09	0.1372	0.1861	2.5896e-06	3.7243e-06	3.3222e-08	3.8142e-07	0.0029	0.001	1.8625e-05	5.5049e-05		0.8932	1.4983	0.559	1.144		100	100	100	100		Lipid	Phospholipid Metabolism	100001856		2858	746.569
			1-palmitoyl-2-arachidonoyl-GPE (16:0/20:4)*		HMDB05323	9546800								2.1	2.04	0.53	0.55		1.4983e-07	9.1635e-08	8.5019e-09	1.8764e-08	0.8783	0.6241	1.3781e-06	2.1852e-06	2.1895e-06	1.5234e-05	1.4874e-05	8.2593e-06	2.4339e-05	6.3088e-05		0.9705	2.0382	0.532	1.0864		100	100	100	100		Lipid	Phospholipid Metabolism	100008990		2198	740.522
			1-palmitoyl-2-linoleoyl-GPE (16:0/18:2)		HMDB05322	9546747								1.38	1.49	0.31	0.28		1e-15	1.3e-14	1.2251e-06	2.0135e-06	0.5387	0.4748	0.0003	0.0002	3.6941e-05	0.0002	1.183e-12	1.1696e-11	4.23e-13	4.5763e-11		1.5469	2.1344	0.4376	0.6542		100	100	100	100		Lipid	Phospholipid Metabolism	100001870		2275	716.522
			1-stearoyl-2-linoleoyl-GPE (18:0/18:2)*			9546749								1.27	1.33	0.48	0.46		2.0338e-11	5.7729e-11	0.0001	0.0002	0.6868	0.5495	0.007	0.0034	0.0018	0.0068	1.3851e-08	2.0743e-08	5.0373e-09	9.0742e-08		1.2544	1.5948	0.5761	0.7669		100	100	100	100		Lipid	Phospholipid Metabolism	100008976		2522	744.554
			1-palmitoyl-2-stearoyl-GPC (16:0/18:0)											1.29	1.97	1.75	1.14		0.0187	0.004	0.0158	0.0093	0.2566	0.294	0.3115	0.0954	0.0141	0.0399	0.0159	0.0046	0.337	0.1786		0.7748	0.9964	0.8852	1.7439		100	100	100	100		Lipid	Phospholipid Metabolism	100008921	59403-51-9	2653	762.601
			1,2-dioleoyl-GPE (18:1/18:1)			9546757								2.58	2.59	0.39	0.39		2.9587e-11	6.7623e-11	2.1928e-11	8.0661e-11	0.8464	0.6149	6.9877e-09	1.7286e-08	1.1366e-08	1.4841e-07	9.1567e-09	1.4598e-08	1.4973e-08	2.3119e-07		0.9701	2.507	0.3747	0.9688		100	100	100	100		Lipid	Phospholipid Metabolism	100008906	4004-05-01	2485	744.554
			1-palmitoyl-2-alpha-linolenoyl-GPC (16:0/18:3n3)*											1.85	3.14	0.55	0.32		1.7397e-07	1.0242e-07	7.1741e-08	1.3855e-07	0.0359	0.0717	0.0004	0.0003	3.6079e-07	2.7614e-06	0.0008	0.0003	6.9768e-07	4.713e-06		1.0411	1.9248	0.3349	1.05		100	100	100	100		Lipid	Phospholipid Metabolism	100009076		2034	756.554
			1-palmitoleoyl-2-linoleoyl-GPC (16:1/18:2)*											7.7	3.4	0.19	0.44		9.6293e-11	1.6267e-10	2.95e-13	1.342e-12	0.0002	0.0018	2.2e-12	9.716e-12	3.2686e-08	3.8142e-07	1.6927e-10	5.8848e-10	2.4515e-05	6.3088e-05		0.7734	5.9574	0.3366	1.146		100	100	100	100		Lipid	Phospholipid Metabolism	100009075		2003	756.554
			1,2-dilinoleoyl-GPE (18:2/18:2)*			9546812								0.71	0.7	0.5	0.5		2.3974e-10	3.5827e-10	9.4482e-06	1.2584e-05	0.8264	0.6124	0.0007	0.0005	0.0003	0.0015	5.7201e-08	6.6001e-08	1.0403e-07	1.1244e-06		1.811	1.2866	0.9136	0.6377		100	100	100	100		Lipid	Phospholipid Metabolism	100009217		2083	740.522
			1-oleoyl-2-linoleoyl-GPE (18:1/18:2)*		HMDB05349	9546753								1.63	1.87	0.37	0.33		1.4e-14	8.8e-14	1.1845e-09	3.0501e-09	0.2256	0.2739	1.9501e-06	2.9166e-06	5.684e-08	5.9324e-07	2.8798e-11	1.4232e-10	2.864e-12	1.0319e-10		1.3439	2.1888	0.4385	0.8192		100	100	100	100		Lipid	Phospholipid Metabolism	100009078		2270	742.538
			1-linoleoyl-2-omega-arachidonoyl-GPC (18:2/20:4n3)*											0.9	1.25	0.64	0.46		6.7475e-06	2.5208e-06	0.432	0.1483	0.1655	0.216	0.657	0.1714	0.1287	0.2504	0.004	0.0013	3.5954e-05	9.0375e-05		1.4274	1.2804	0.6615	0.8238		100	100	100	100		Lipid	Phospholipid Metabolism	100009371		1935	806.569
			1-palmitoyl-2-gamma-linolenoyl-GPC (16:0/18:3n6)*											11.72	6.03	1.16	2.26		0.0028	0.0007	4.918e-12	1.9993e-11	0.0264	0.0617	1.5831e-10	5.1527e-10	4.4499e-08	4.8655e-07	0.4825	0.1019	0.0006	0.0008		0.1399	1.6393	0.3164	1.9071		83	100	100	100		Lipid	Phospholipid Metabolism	100009154		2034	756.554
		Lysolipid	1-palmitoyl-GPC (16:0)		HMDB10382	86554								1.44	1.42	0.78	0.8		0.0122	0.0027	0.0002	0.0002	0.9683	0.6453	0.0041	0.0022	0.0047	0.015	0.0622	0.0159	0.0694	0.0499		0.9561	1.3783	0.7618	1.0815		100	100	100	100		Lipid	Lysolipid	100001263	17364-16-8	1525	496.34
			1-palmitoleoyl-GPC (16:1)*		HMDB10383	24779461								7.52	6.12	0.48	0.58		1.2574e-05	4.4015e-06	5.3e-14	2.92e-13	0.2411	0.2828	1.0218e-11	3.717e-11	1.0861e-10	2.2671e-09	8.2546e-05	3.8486e-05	0.0044	0.005		0.345	2.593	0.2018	1.236		83	100	100	100		Lipid	Lysolipid	100001511		1450	494.324
			1-stearoyl-GPC (18:0)		HMDB10384	497299								0.59	0.64	2	1.85		2.4711e-09	2.9035e-09	3.5734e-07	6.4194e-07	0.5705	0.4917	1.5299e-05	1.8358e-05	9.7834e-05	0.0005	2.6368e-07	2.2862e-07	1.3943e-06	7.1764e-06		0.9362	0.5543	1.7359	1.111		100	100	100	100		Lipid	Lysolipid	100001271	19420-57-6	1606	524.371
			1-oleoyl-GPC (18:1)		HMDB02815	16081932								7.65	7.32	0.69	0.72		0.0013	0.0003	1e-15	1e-14	0.8026	0.6033	5.96e-13	3.353e-12	9.05e-13	6.9274e-11	0.0107	0.0032	0.0233	0.021		0.387	2.9596	0.2796	2.0462		100	100	100	100		Lipid	Lysolipid	100001272	19420-56-5	1540	522.355
			1-linoleoyl-GPC (18:2)	C04100	HMDB10386	11988421								2.42	1.7	0.57	0.81		2.2613e-05	7.6401e-06	2.2403e-09	5.5825e-09	0.014	0.0391	1.4499e-08	3.321e-08	3.3639e-05	0.0002	1.1635e-05	6.5341e-06	0.0621	0.046		0.8621	2.0853	0.6957	1.1841		100	100	100	100		Lipid	Lysolipid	100001395		1465	520.34
			1-arachidonoyl-GPC (20:4n6)*	C05208	HMDB10395									2.85	1.69	0.48	0.82		0.0009	0.0002	4.6435e-07	7.9711e-07	0.0154	0.0419	8.002e-07	1.4139e-06	0.0037	0.0122	0.0002	6.9457e-05	0.3842	0.1996		0.7921	2.2566	0.6465	1.094		100	100	100	100		Lipid	Lysolipid	100001551		1460	544.34
			1-palmitoyl-GPE (16:0)		HMDB11503	9547069								1.84	2.29	0.59	0.48		1.5094e-07	9.1635e-08	1.6979e-08	3.3631e-08	0.1474	0.1968	3.2935e-05	3.5733e-05	3.4161e-07	2.7048e-06	0.0002	9.0757e-05	1.8693e-06	8.7846e-06		0.9745	1.7916	0.4637	1.064		100	100	100	100		Lipid	Lysolipid	100001567	53862-35-4	1544	454.293
			1-stearoyl-GPE (18:0)		HMDB11130	9547068								1.09	1.25	1.06	0.93		0.9368	0.1379	0.013	0.008	0.2593	0.294	0.2816	0.0893	0.0124	0.0358	0.4536	0.0966	0.3905	0.2019		0.9625	1.0535	0.8912	1.1163		100	100	100	100		Lipid	Lysolipid	100001461	69747-55-3	1626	482.324
			2-stearoyl-GPE (18:0)*											0.8	1.25	1.25	0.8		0.7835	0.1189	0.9837	0.2912	0.44	0.4268	0.5739	0.156	0.5935	0.7135	0.4596	0.0975	0.7225	0.3254		1.1328	0.9062	0.904	1.1323		100	100	100	100		Lipid	Lysolipid	100003901		6350	480.31
			1-oleoyl-GPE (18:1)		HMDB11506	9547071								2.32	1.86	0.46	0.57		3.9408e-11	8.5064e-11	8.49e-12	3.2793e-11	0.0344	0.0703	2.8426e-10	8.7897e-10	6.6096e-08	6.5788e-07	9.9989e-10	2.4427e-09	3.168e-07	2.6262e-06		0.9699	2.2525	0.5531	1.0298		100	100	100	100		Lipid	Lysolipid	100001569	89576-29-4	1554	480.308
			1-linoleoyl-GPE (18:2)*		HMDB11507	52925130								1.19	0.73	0.36	0.58		2.7474e-11	6.6717e-11	0.1906	0.0795	0.0004	0.0031	0.0583	0.0232	0.0008	0.0033	9.4716e-11	3.6509e-10	3.6582e-06	1.4121e-05		1.3536	1.6055	0.7907	0.5734		100	100	100	100		Lipid	Lysolipid	100001570		1482	478.293
			1-arachidonoyl-GPE (20:4n6)*		HMDB11517	42607465								2.33	1.15	0.54	1.08		0.0067	0.0015	2.5008e-05	3.1159e-05	0.0005	0.0033	1.3526e-06	2.1852e-06	0.3704	0.5316	5.81e-05	2.9003e-05	0.4373	0.2188		0.8678	2.0212	0.9406	1.0817		100	100	100	100		Lipid	Lysolipid	100001571		1470	502.293
			1-stearoyl-GPI (18:0)		HMDB61696									0.61	0.77	1.23	0.96		0.5298	0.0837	0.1227	0.0545	0.799	0.6032	0.201	0.0661	0.3499	0.5118	0.5329	0.1107	0.7902	0.3472		1.2033	0.7283	1.1566	0.8951		100	100	100	100		Lipid	Lysolipid	100000656	796963-93-4	5794.3	599.32
			1-stearoyl-GPS (18:0)*			9547101								1.11	1.05	0.94	0.99		0.7826	0.1189	0.8032	0.2467	0.7446	0.5772	0.6846	0.1757	0.9567	0.8515	0.6708	0.1342	0.9718	0.4056		0.987	1.0909	0.9735	1.0223		83	100	100	100		Lipid	Lysolipid	100004327		5800	524.299
			1-stearoyl-GPG (18:0)											2.49	1.88	0.72	0.95		0.3304	0.0539	0.0005	0.0005	0.4569	0.4359	0.0024	0.0013	0.0265	0.066	0.2286	0.0518	0.8675	0.3766		0.4932	1.2268	0.4701	0.8844		33	83	33	83		Lipid	Lysolipid	100001462		5816	511.304
			1-omega-arachidonoyl-GPC (20:4n3)*											0.8	0.94	0.61	0.52		0.0009	0.0003	0.3265	0.1213	0.6151	0.511	0.2963	0.0921	0.73	0.7944	0.0273	0.0073	0.0056	0.0062		1.7036	1.3644	0.8884	0.8339		100	100	100	100		Lipid	Lysolipid	100009369		1460	544.34
			1-omega-arachidonoyl-GPE (20:4n3)*											1.01	0.6	0.53	0.89		0.0015	0.0004	0.0199	0.0112	0.0104	0.0319	0.8344	0.2016	0.0012	0.0045	0.0002	7.518e-05	0.5611	0.2672		1.1327	1.1466	1.0128	0.6122		100	100	100	100		Lipid	Lysolipid	100009370		1430	502.293
		Plasmalogen	1-(1-enyl-palmitoyl)-2-oleoyl-GPE (P-16:0/18:1)*											2.33	1.65	0.5	0.71		6.6588e-07	3.3169e-07	1.1365e-08	2.3728e-08	0.0252	0.0615	7.1189e-08	1.5181e-07	0.0001	0.0005	1.4522e-06	1.0253e-06	0.0034	0.004		0.9334	2.1713	0.6587	1.0895		100	100	100	100		Lipid	Plasmalogen	100009005		2600	702.543
			1-(1-enyl-palmitoyl)-2-linoleoyl-GPE (P-16:0/18:2)*											0.83	0.76	0.72	0.78		0.0183	0.0039	0.0514	0.0248	0.587	0.4972	0.2954	0.0921	0.0783	0.1697	0.0392	0.0102	0.1693	0.1046		1.1949	0.9883	0.9348	0.7146		100	100	100	100		Lipid	Plasmalogen	100009069		2351	700.528
			1-(1-enyl-stearoyl)-2-oleoyl-GPE (P-18:0/18:1)											1.2	1.07	0.74	0.83		7.0073e-05	2.2317e-05	0.0184	0.0105	0.2524	0.2922	0.0154	0.007	0.3377	0.5054	0.0003	0.0001	0.0139	0.0136		1.0273	1.2338	0.8516	0.9107		100	100	100	100		Lipid	Plasmalogen	100008919	144371-68-6	2950	730.575
			1-(1-enyl-stearoyl)-2-linoleoyl-GPE (P-18:0/18:2)*											1.17	0.93	0.65	0.81		4.3789e-06	1.7361e-06	0.3762	0.1371	0.0469	0.0822	0.0451	0.0187	0.4012	0.5683	8.9553e-06	5.0871e-06	0.0087	0.0092		1.1032	1.2956	0.8962	0.8373		100	100	100	100		Lipid	Plasmalogen	100009225		2633	728.559
			1-(1-enyl-stearoyl)-2-arachidonoyl-GPE (P-18:0/20:4)*		HMDB05779	9547058								1.18	0.99	0.98	1.16		0.2885	0.0483	0.204	0.0834	0.1636	0.2153	0.0652	0.0254	0.9261	0.8466	0.804	0.1558	0.088	0.0614		0.8913	1.0502	1.0378	1.0265		100	100	100	100		Lipid	Plasmalogen	100008999		2511	752.559
		Lysoplasmalogen	1-(1-enyl-oleoyl)-GPE (P-18:1)*											1.44	1.99	1.6	1.16		0.0259	0.0053	0.0009	0.0009	0.2354	0.2806	0.0758	0.0291	0.0018	0.0067	0.0184	0.0053	0.4131	0.2106		0.6744	0.9702	0.7807	1.5536		83	83	100	100		Lipid	Lysoplasmalogen	100005372		1566	464.314
			1-(1-enyl-stearoyl)-GPE (P-18:0)*											1.02	1.33	1.48	1.13		0.0005	0.0001	0.0242	0.013	0.0476	0.0827	0.8191	0.201	0.0043	0.0142	0.0002	9.8921e-05	0.1592	0.1001		0.8775	0.8974	0.9957	1.3252		100	100	100	100		Lipid	Lysoplasmalogen	100003001		1649	466.329
			1-(1-enyl-oleoyl)-2-oleoyl-GPE (P-18:1/18:1)*		HMDB11441									1.39	0.96	0.46	0.66		2.7709e-06	1.1577e-06	0.1362	0.0598	0.0626	0.0988	0.0216	0.0093	0.77	0.8111	8.0765e-06	4.6413e-06	0.0049	0.0055		1.1908	1.6519	0.7873	0.7534		100	100	100	100		Lipid	Lysoplasmalogen	100010839		2534	728.559
			1-(1-enyl-oleoyl)-2-linoleoyl-GPE (P-18:1/18:2)*											0.87	1.03	0.78	0.67		0.0713	0.0136	0.4541	0.1552	0.4285	0.4204	0.2797	0.0891	0.9751	0.8527	0.447	0.0956	0.0694	0.0499		1.1898	1.0396	0.7914	0.8128		100	67	100	83		Lipid	Lysoplasmalogen	100009003		2324	726.543
		Glycerolipid Metabolism	glycerol	C00116	HMDB00131	753								0.76	0.67	0.49	0.55		0.0507	0.01	0.9079	0.274	0.6315	0.5172	0.7963	0.1962	0.6738	0.7621	0.0846	0.0211	0.2736	0.1528		2.3108	1.7495	1.2665	0.851		100	100	100	100		Lipid	Glycerolipid Metabolism	1254	56-81-5	758	91.0401
			glycerol 3-phosphate	C00093	HMDB00126	754								2.99	3.81	1.13	0.88		0.8969	0.133	6.3066e-09	1.4329e-08	0.2946	0.3184	6.873e-06	9.0434e-06	2.8398e-07	2.3287e-06	0.4033	0.0878	0.5116	0.248		0.7756	2.3167	0.685	2.6081		83	100	100	100		Lipid	Glycerolipid Metabolism	100000258	29849-82-9	3938.7	171.006
			glycerophosphoglycerol	C03274		439964								2.63	2.65	1.14	1.13		0.1419	0.0255	2.9108e-11	1.004e-10	0.9939	0.6537	1.1412e-08	2.7144e-08	1.1634e-08	1.4841e-07	0.2948	0.0659	0.29	0.1608		0.5944	1.5622	0.6694	1.7735		100	100	100	100		Lipid	Glycerolipid Metabolism	100001619		2430	245.043
		Monoacylglycerol	1-margaroylglycerol (17:0)			107036								0.7	0.64	0.57	0.62		0.0218	0.0045	0.0298	0.0157	0.9035	0.6276	0.1328	0.0454	0.0971	0.2039	0.0797	0.02	0.11	0.0738		1.5178	1.0697	0.9403	0.6062		100	83	100	100		Lipid	Monoacylglycerol	100001429	68002-72-2	6571	269.249
			1-oleoylglycerol (18:1)		HMDB11567	5283468								4.51	3.49	0.34	0.44		0.0079	0.0018	5.0675e-05	6.1165e-05	0.5614	0.4898	0.0006	0.0004	0.0044	0.0142	0.0211	0.0059	0.1109	0.074		0.7271	3.2779	0.3192	1.1156		83	100	100	100		Lipid	Monoacylglycerol	100000924	111-03-5	6650	281.249
			1-linoleoylglycerol (18:2)			5283469								1.24	0.96	0.46	0.6		0.0553	0.0109	0.9181	0.276	0.6729	0.5409	0.7104	0.1808	0.8209	0.8418	0.0968	0.0236	0.2692	0.1524		1.0072	1.2519	0.6017	0.5786		67	67	67	33		Lipid	Monoacylglycerol	100001040	2277-28-3	6477	279.233
			1-dihomo-linolenylglycerol (20:3)											1.66	1.76	0.82	0.77		0.3526	0.0568	0.041	0.0204	0.8806	0.6241	0.1142	0.0409	0.1662	0.2982	0.4442	0.0955	0.5781	0.2728		0.8418	1.3962	0.6515	1.1497		83	100	100	100		Lipid	Monoacylglycerol	100006121		6400	305.249
		Diacylglycerol	diacylglycerol (12:0/18:1, 14:0/16:1, 16:0/14:1) [1]*											17.86	1.16	0.06	1		1e-15	1.3e-14	0	2e-15	1e-15	9.6e-14	0	0	0.1337	0.2569	0	0	1	0.4079		0.0696	1.2433	0.0696	0.0808		0	100	0	67		Lipid	Diacylglycerol	100010958		2636	556.494
			diacylglycerol (12:0/18:1, 14:0/16:1, 16:0/14:1) [2]*											20.02	11.92	0.13	0.22		1.041e-09	1.3482e-09	1.02e-13	4.92e-13	0.0431	0.0793	7.564e-12	2.9234e-11	5.8646e-10	1.0358e-08	1.5721e-08	2.2851e-08	6.901e-06	2.4061e-05		0.3869	7.7443	0.0838	0.9988		83	100	33	100		Lipid	Diacylglycerol	100010959		2716	556.494
			diacylglycerol (14:0/18:1, 16:0/16:1) [1]*											5.92	1.3	0.22	1		1.3e-14	8.8e-14	0	0	1.3e-14	1.147e-12	0	0	0.0002	0.0009	0	0	1	0.4079		0.2853	1.6901	0.2853	0.3703		0	100	0	100		Lipid	Diacylglycerol	100010934		3057	584.525
			diacylglycerol (14:0/18:1, 16:0/16:1) [2]*											26.21	19.37	0.25	0.34		2.5408e-09	2.9035e-09	0	2e-15	0.2816	0.3094	3.7e-14	3.82e-13	1.92e-13	4.3212e-11	1.2935e-07	1.2785e-07	3.1661e-06	1.3474e-05		0.1885	4.9408	0.0634	1.2283		100	100	67	100		Lipid	Diacylglycerol	100010935		3183	584.525
			diacylglycerol (16:1/18:2 [2], 16:0/18:3 [1])*											9.05	3.75	0.16	0.38		1e-15	1.3e-14	0	0	8.2263e-07	2.3806e-05	0	3e-15	1.926e-12	1.1057e-10	4e-15	7.4e-14	6.1104e-10	1.4444e-08		0.8184	7.407	0.3141	1.1784		100	100	100	100		Lipid	Diacylglycerol	100010940		2733	608.525
			oleoyl-linoleoyl-glycerol (18:1/18:2) [1]											5.93	2.15	0.25	0.68		7.69e-13	4.267e-12	1e-15	9e-15	1.2782e-08	5.5486e-07	1e-15	1.2e-14	5.2787e-09	7.5754e-08	1.01e-13	1.244e-12	0.0001	0.0002		0.8146	4.8326	0.556	1.1938		100	100	100	100		Lipid	Diacylglycerol	100002989	106292-55-1	3115	636.556
			oleoyl-linoleoyl-glycerol (18:1/18:2) [2]											4.52	1.83	0.28	0.68		2.0242e-08	1.9182e-08	5.8129e-10	1.6037e-09	0.0001	0.0012	4.6707e-10	1.3755e-09	0.0003	0.0012	5.3242e-09	9.0733e-09	0.008	0.0086		0.9067	4.1008	0.6169	1.1287		100	100	100	100		Lipid	Diacylglycerol	100002990	104346-53-4	3223	636.556
			oleoyl-linolenoyl-glycerol (18:1/18:3) [2]*											1.44	1.11	0.35	0.46		7.0428e-06	2.6061e-06	0.1925	0.0795	0.581	0.4945	0.192	0.0645	0.5837	0.7054	0.0002	6.7739e-05	0.001	0.0014		1.6517	2.3841	0.7528	0.8391		100	83	100	100		Lipid	Diacylglycerol	100010944		2819	634.541
			linoleoyl-docosahexaenoyl-glycerol (18:2/22:6) [1]*											1.21	0.83	0.22	0.32		1.8178e-11	5.7729e-11	0.7234	0.2253	0.0407	0.076	0.0868	0.0325	0.2106	0.353	5.8207e-10	1.514e-09	1.2884e-07	1.266e-06		2.2609	2.7362	0.7235	0.5973		100	100	100	100		Lipid	Diacylglycerol	100010928		2417	682.541
			linoleoyl-docosahexaenoyl-glycerol (18:2/22:6) [2]*											1.31	0.8	0.21	0.35		8.7004e-11	1.6097e-10	0.6204	0.198	0.0259	0.0616	0.0529	0.0215	0.1933	0.3336	1.6199e-09	3.3358e-09	8.5999e-07	5.164e-06		2.0285	2.6561	0.7032	0.5652		100	100	100	100		Lipid	Diacylglycerol	100010929		2468	682.541
			palmitoyl-dihomo-linolenoyl-glycerol (16:0/20:3n3 or 6) [2]*											1.22	1.25	0.77	0.75		0.0702	0.0135	0.1117	0.0502	0.9103	0.6276	0.2861	0.0898	0.2232	0.3687	0.2179	0.0496	0.1672	0.1039		1.0312	1.2615	0.778	0.9698		100	83	100	100		Lipid	Diacylglycerol	100010915		3265	636.556
			palmitoyl-arachidonoyl-glycerol (16:0/20:4) [2]*											2	0.91	0.53	1.16		0.0259	0.0053	0.0046	0.0034	0.0017	0.0091	0.0001	9.8522e-05	0.7667	0.8111	0.0004	0.0001	0.4037	0.2068		0.8871	1.7737	1.0279	0.939		100	100	100	100		Lipid	Diacylglycerol	100010925		3015	634.541
			palmitoleoyl-linoleoyl-glycerol (16:1/18:2) [1]*											7.25	1.56	0.07	0.34		2.0135e-11	5.7729e-11	1.0159e-08	2.1799e-08	6.0462e-06	0.0001	7.3709e-10	2.072e-09	0.033	0.0805	1.195e-11	7.382e-11	4.975e-05	0.0001		1.5193	11.0192	0.5164	0.8039		83	100	100	100		Lipid	Diacylglycerol	100010930		2664	608.525
			palmitoyl-linoleoyl-glycerol (16:0/18:2) [2]*											5.28	1.59	0.25	0.82		2.2003e-06	9.3945e-07	1.6208e-07	2.981e-07	6.532e-05	0.0009	1.5401e-08	3.4016e-08	0.061	0.1372	8.1913e-08	8.6132e-08	0.2924	0.1612		0.9025	4.7681	0.738	1.1726		100	100	100	83		Lipid	Diacylglycerol	100009055		3197	610.541
			palmitoyl-linolenoyl-glycerol (16:0/18:3) [2]*											1.84	1.99	0.26	0.24		2.8972e-06	1.1849e-06	0.0022	0.0018	0.9724	0.6453	0.0211	0.0093	0.0235	0.0605	0.0002	7.9205e-05	0.0002	0.0004		1.1595	2.1371	0.2809	0.5582		83	100	50	100		Lipid	Diacylglycerol	100010939		2834	608.525
		Sphingolipid Metabolism	sphinganine	C00836	HMDB00269	3126								10.62	6.32	0.59	1		0.0216	0.0045	3e-15	2.3e-14	0.0241	0.0599	2.94e-13	1.82e-12	2.0383e-11	6.6862e-10	0.0023	0.0008	0.9712	0.4056		0.3514	3.7325	0.3514	2.2204		100	100	100	100		Lipid	Sphingolipid Metabolism	313	3102-56-5	1413	302.305
	Nucleotide	Purine Metabolism, (Hypo)Xanthine/Inosine containing	inosine	C00294	HMDB00195	6021								1.11	1.04	0.54	0.57		0.0092	0.002	0.5431	0.181	0.6285	0.5172	0.4417	0.1282	0.9291	0.8466	0.0271	0.0073	0.1064	0.0719		1.3774	1.529	0.7914	0.8256		100	100	100	100		Nucleotide	Purine Metabolism, (Hypo)Xanthine/Inosine containing	361	58-63-9	1602.1	267.073
			hypoxanthine	C00262	HMDB00157	790								3.27	2.13	0.49	0.75		0.0663	0.0129	0.0002	0.0002	0.2773	0.3067	0.0007	0.0005	0.025	0.063	0.0428	0.0111	0.5657	0.2682		0.9214	3.0112	0.694	1.4758		100	100	100	100		Nucleotide	Purine Metabolism, (Hypo)Xanthine/Inosine containing	171	68-94-0	1291.2	135.031
			xanthine	C00385	HMDB00292	1188								2.69	1.08	0.42	1.04		0.1399	0.0253	0.0371	0.019	0.0496	0.0828	0.0062	0.0031	0.9197	0.8466	0.0185	0.0053	0.7	0.3212		0.9134	2.4591	0.9497	1.0238		100	100	100	100		Nucleotide	Purine Metabolism, (Hypo)Xanthine/Inosine containing	1004	69-89-6	2023	151.026
			xanthosine	C01762	HMDB00299	64959								1	0.68	1	1.48		0.0052	0.0013	0.0052	0.0038	0.0052	0.0198	1	0.2334	0.0003	0.0012	1	0.1865	0.0003	0.0005		0.6303	0.6303	0.9332	0.6303		0	0	100	0		Nucleotide	Purine Metabolism, (Hypo)Xanthine/Inosine containing	100000299	146-80-5	2305	283.068
			2'-deoxyinosine	C05512	HMDB00071	65058								5.07	1.06	0.02	0.1		5.3119e-09	5.7331e-09	0.0063	0.0044	0.0097	0.0307	0.0005	0.0003	0.8913	0.8466	2.2561e-08	3.0134e-08	0.0001	0.0002		6.4409	32.6324	0.6187	0.6568		100	100	100	100		Nucleotide	Purine Metabolism, (Hypo)Xanthine/Inosine containing	100000135	890-38-0	1688	251.079
			urate	C00366	HMDB00289	1175								0.34	0.44	5.25	3.97		2.3807e-05	7.9742e-06	0.0037	0.0028	0.6955	0.554	0.0542	0.0219	0.0169	0.0467	0.0019	0.0006	0.0005	0.0008		1.4237	0.4773	5.6535	2.5078		100	100	100	100		Nucleotide	Purine Metabolism, (Hypo)Xanthine/Inosine containing	1134	69-93-2;120K5305	757.1	167.021
			allantoin	C02350	HMDB00462	204								0.24	0.66	2.98	1.07		0.0007	0.0002	6.6337e-06	9.1507e-06	0.0077	0.0252	3.2618e-06	4.4826e-06	0.0418	0.099	8.0189e-05	3.7743e-05	0.4677	0.2308		1.3855	0.3305	1.4874	0.9851		100	100	100	100		Nucleotide	Purine Metabolism, (Hypo)Xanthine/Inosine containing	1002	97-59-6	1672	157.037
		Purine Metabolism, Adenine containing	adenosine 5'-diphosphate (ADP)	C00008	HMDB01341	6022								1.05	1.01	0.63	0.66		0.0004	0.0001	0.6866	0.2147	0.8109	0.6069	0.6498	0.1703	0.9072	0.8466	0.0044	0.0014	0.0096	0.0097		1.3169	1.3823	0.8666	0.8721		100	100	100	100		Nucleotide	Purine Metabolism, Adenine containing	208	20398-34-9	680	426.022
			adenosine 5'-monophosphate (AMP)	C00020	HMDB00045	6083								1.27	0.92	0.56	0.78		0.0025	0.0006	0.4318	0.1483	0.1268	0.1734	0.1058	0.0385	0.5823	0.7054	0.0019	0.0006	0.2044	0.1227		1.1663	1.4857	0.912	0.8371		100	100	100	100		Nucleotide	Purine Metabolism, Adenine containing	209	149022-20-8	1013	348.07
			adenosine 3'-monophosphate (3'-AMP)	C01367	HMDB03540	41211								1.34	0.87	0.19	0.3		1.2926e-08	1.2555e-08	0.4189	0.1464	0.086	0.1248	0.0776	0.0296	0.496	0.658	1.8141e-07	1.6916e-07	4.1673e-05	0.0001		2.7942	3.7486	0.8326	0.7242		100	100	100	100		Nucleotide	Purine Metabolism, Adenine containing	100001449	84-21-9	1245	346.056
			adenosine 2'-monophosphate (2'-AMP)	C00946	HMDB11617	94136								2.94	1.3	0.36	0.81		0.0248	0.0051	0.0133	0.008	0.0823	0.1222	0.0043	0.0022	0.5371	0.6844	0.0069	0.0021	0.6766	0.3125		0.8119	2.386	0.6557	0.8517		67	83	83	83		Nucleotide	Purine Metabolism, Adenine containing	100001694	130-49-4	1497.7	346.056
			adenosine-2',3'-cyclic monophosphate	C02353	HMDB11616	2024								1.05	1.28	0.27	0.23		3.4172e-07	1.7975e-07	0.2611	0.1014	0.7554	0.583	0.5589	0.1548	0.3103	0.4847	6.1687e-05	2.9888e-05	2.234e-05	6.0367e-05		2.3028	2.4283	0.5206	0.6663		100	100	100	100		Nucleotide	Purine Metabolism, Adenine containing	72	37063-35-7	1793	328.045
			adenosine 3',5'-diphosphate	C00054	HMDB00061	159296								1.89	1.16	0.16	0.27		0.0013	0.0003	0.3794	0.1376	0.5528	0.4848	0.3007	0.0925	0.8368	0.8418	0.006	0.0018	0.0382	0.0311		1.9383	3.6582	0.5137	0.5976		83	83	100	100		Nucleotide	Purine Metabolism, Adenine containing	1214	75431-54-8	575	426.022
			adenosine	C00212	HMDB00050	60961								1.69	0.45	0.4	1.51		0.2895	0.0483	0.9859	0.2912	0.0109	0.0325	0.0625	0.0245	0.0595	0.1352	0.0122	0.0036	0.2382	0.1384		1.0017	1.695	1.512	0.6843		100	100	100	100		Nucleotide	Purine Metabolism, Adenine containing	798	58-61-7	2169	268.104
			adenine	C00147	HMDB00034	190								1.46	0.76	0.35	0.67		2.2104e-08	1.9973e-08	0.3839	0.1379	0.0003	0.0025	0.0015	0.0009	0.0248	0.063	9.8244e-09	1.5173e-08	0.0042	0.0049		1.3072	1.913	0.8815	0.6661		100	100	100	100		Nucleotide	Purine Metabolism, Adenine containing	880	73-24-5	2221	136.062
			N6-carbamoylthreonyladenosine		HMDB41623	161466								1.07	1.39	3.53	2.71		1.629e-06	7.4362e-07	0.318	0.1191	0.5769	0.4935	0.7499	0.1883	0.2738	0.4366	5.0529e-05	2.5744e-05	0.0003	0.0006		0.5186	0.5533	1.4062	1.9555		50	83	100	100		Nucleotide	Purine Metabolism, Adenine containing	100001415	24719-82-2	2164	411.127
			2'-deoxyadenosine 5'-monophosphate	C00360	HMDB00905	12599								2.55	0.84	0.13	0.4		6.8662e-05	2.2048e-05	0.2178	0.0873	0.0781	0.1169	0.0387	0.0163	0.6838	0.764	9.7364e-05	4.4145e-05	0.0379	0.0311		1.8955	4.8402	0.7624	0.6427		83	83	100	100		Nucleotide	Purine Metabolism, Adenine containing	100000485	653-63-4	1315	330.061
			2'-deoxyadenosine 3'-monophosphate			1467								6.15	1.09	0.01	0.07		8.097e-12	3.4956e-11	0.0003	0.0003	0.0023	0.0113	2.1016e-05	2.3631e-05	0.5705	0.7043	7.6032e-11	3.4159e-10	3.4017e-07	2.6262e-06		4.5714	28.0944	0.3337	0.3638		100	100	100	100		Nucleotide	Purine Metabolism, Adenine containing	100003420	102832-10-0	1162	330.061
		Purine Metabolism, Guanine containing	guanosine 5'- monophosphate (5'-GMP)	C00144	HMDB01397	6804								0.72	0.81	2.96	2.62		6.0801e-08	4.2952e-08	0.0577	0.0273	0.7798	0.5912	0.1199	0.042	0.2353	0.3859	5.8406e-06	3.4362e-06	1.4144e-05	4.3678e-05		0.6688	0.4812	1.7491	1.4229		100	83	100	100		Nucleotide	Purine Metabolism, Guanine containing	347	5550-12-09	4400	362.051
			guanosine 3'-monophosphate (3'-GMP)			3522								1.68	0.96	0.14	0.25		4.1209e-08	3.2677e-08	0.1509	0.0648	0.0877	0.1248	0.0307	0.0132	0.8329	0.8418	4.5191e-07	3.6612e-07	0.0001	0.0002		3.0163	5.0632	0.758	0.7287		100	100	100	100		Nucleotide	Purine Metabolism, Guanine containing	100002704	117-68-0	4210	362.051
			guanosine-2',3'-cyclic monophosphate	C06194	HMDB11629	92823								1.13	1.8	0.33	0.21		3.4234e-07	1.7975e-07	0.0371	0.019	0.1896	0.2421	0.5427	0.1512	0.0195	0.0521	0.0003	0.0001	4.3874e-06	1.6352e-05		1.9638	2.2129	0.4112	0.7413		100	100	100	100		Nucleotide	Purine Metabolism, Guanine containing	74	15718-49-7	1480	344.04
			guanosine	C00387	HMDB00133	6802								1.42	0.95	0.32	0.48		0.0008	0.0002	0.3815	0.1377	0.2359	0.2806	0.15	0.051	0.8195	0.8418	0.0016	0.0005	0.0697	0.0499		1.89	2.6795	0.9036	0.8558		100	100	100	100		Nucleotide	Purine Metabolism, Guanine containing	1099	118-00-3	1728	284.099
			guanine	C00242	HMDB00132	764								1.99	0.77	0.15	0.39		2.7872e-10	4.0108e-10	0.0406	0.0204	0.0003	0.0025	0.0002	0.0001	0.1469	0.2743	4.5366e-10	1.2456e-09	5.6014e-05	0.0001		2.0339	4.0564	0.7901	0.6063		100	100	100	100		Nucleotide	Purine Metabolism, Guanine containing	172	73-40-5	2032	152.057
			1-methylguanine		HMDB03282	70315								0.69	0.81	2.05	1.74		0.0104	0.0023	0.1794	0.0753	0.7751	0.5902	0.445	0.1286	0.2485	0.4046	0.0876	0.0217	0.0393	0.0316		0.5156	0.3532	0.8951	0.7239		17	0	100	67		Nucleotide	Purine Metabolism, Guanine containing	100001133	938-85-2	1643	164.058
			2'-deoxyguanosine 5'-monophosphate (dGMP)	C00362	HMDB01044	65059								1.01	1.16	1.43	1.24		0.633	0.0988	0.6865	0.2147	0.9272	0.6313	0.8249	0.201	0.7263	0.7944	0.6874	0.1368	0.7843	0.3464		0.6826	0.6903	0.8483	0.987		67	83	83	67		Nucleotide	Purine Metabolism, Guanine containing	100001546	902-04-5	963	346.056
			2'-deoxyguanosine 3'-monophosphate			4480652								2.82	0.74	0.02	0.08		2.0096e-11	5.7729e-11	0.0517	0.0248	0.0111	0.0327	0.0026	0.0014	0.612	0.7146	3.2396e-10	1.0006e-09	3.3413e-07	2.6262e-06		3.9331	11.0774	0.3107	0.2288		100	100	100	83		Nucleotide	Purine Metabolism, Guanine containing	100003423	102814-03-9	774	346.056
			2'-deoxyguanosine	C00330	HMDB00085	187790								3.4	1.06	0.03	0.09		7.4997e-08	4.9633e-08	0.0203	0.0113	0.0331	0.0685	0.0028	0.0015	0.8715	0.8466	3.5258e-07	2.9041e-07	0.0004	0.0007		6.8121	23.1833	0.5899	0.6232		100	100	100	100		Nucleotide	Purine Metabolism, Guanine containing	348	961-07-9	1751	266.089
		Pyrimidine Metabolism, Uracil containing	uridine 5'-diphosphate (UDP)	C00015	HMDB00295	6031								1.97	1	0.23	0.46		2.834e-06	1.1714e-06	0.0369	0.019	0.0282	0.0617	0.004	0.0021	0.9279	0.8466	4.4698e-06	2.7613e-06	0.0093	0.0096		1.6943	3.3351	0.78	0.7784		100	100	100	100		Nucleotide	Pyrimidine Metabolism, Uracil containing	870	21931-53-3	599.5	402.995
			uridine 5'-monophosphate (UMP)	C00105	HMDB00288	6030								0.65	1.11	1.63	0.95		0.0815	0.0154	0.2129	0.0861	0.0138	0.0391	0.0106	0.005	0.3295	0.5054	0.0044	0.0014	0.5473	0.2629		1.0881	0.7022	1.0334	1.1475		100	100	100	100		Nucleotide	Pyrimidine Metabolism, Uracil containing	869	3387-36-8	627	323.029
			uridine 3'-monophosphate (3'-UMP)	C01368		101543								1.28	0.83	0.19	0.3		5.7295e-08	4.1225e-08	0.6143	0.1969	0.0965	0.1351	0.1263	0.0439	0.3938	0.5617	6.2691e-07	4.9178e-07	0.0001	0.0003		2.7169	3.4881	0.8069	0.6716		100	100	100	100		Nucleotide	Pyrimidine Metabolism, Uracil containing	106	35170-0-7;35170-03-7	750	323.029
			uridine-2',3'-cyclic monophosphate	C02355	HMDB11640	439715								1.21	1.04	0.31	0.36		1.5173e-06	7.0183e-07	0.319	0.1191	0.4719	0.4452	0.2289	0.0737	0.8403	0.8418	3.6607e-05	1.9246e-05	0.0004	0.0007		1.7984	2.1848	0.6436	0.6664		100	100	100	100		Nucleotide	Pyrimidine Metabolism, Uracil containing	75	40632-52-8	1090	305.018
			uridine	C00299	HMDB00296	6029								1.82	0.92	0.24	0.48		1.3646e-09	1.7104e-09	0.0203	0.0113	0.003	0.0131	0.0005	0.0003	0.5515	0.6882	4.2921e-09	7.8501e-09	6.2422e-05	0.0001		1.5441	2.8082	0.7425	0.6868		100	100	100	100		Nucleotide	Pyrimidine Metabolism, Uracil containing	535	58-96-8	1431	289.068
			uracil	C00106	HMDB00300	1174								1.57	0.85	0.89	1.65		0.1031	0.0191	0.3379	0.1243	0.0654	0.1017	0.0513	0.021	0.5015	0.658	0.866	0.1659	0.0176	0.0169		0.6716	1.0548	1.1053	0.9403		100	100	100	100		Nucleotide	Pyrimidine Metabolism, Uracil containing	825	66-22-8	1089.7	111.02
			pseudouridine	C02067	HMDB00767	15047								0.9	0.92	3.04	2.97		3.5077e-08	2.9628e-08	0.4249	0.1472	0.999	0.6546	0.5716	0.156	0.5704	0.7043	5.7516e-06	3.4246e-06	5.7289e-06	2.064e-05		0.7358	0.6647	2.1874	2.0183		100	83	100	100		Nucleotide	Pyrimidine Metabolism, Uracil containing	821	1445-07-4	1100	243.062
			3-ureidopropionate	C02642	HMDB00026	111								0.84	10.29	15.22	1.23		3.2375e-07	1.7471e-07	1.9634e-05	2.5278e-05	7.7841e-06	0.0002	0.7716	0.1916	8.8276e-08	7.7959e-07	7.3276e-09	1.2071e-08	0.2974	0.1632		0.7617	0.6361	0.9403	9.6803		50	83	100	100		Nucleotide	Pyrimidine Metabolism, Uracil containing	1053	462-88-4	875	133.061
			beta-alanine	C00099	HMDB00056	239								0.66	4.28	3.1	0.48		0.2535	0.043	0.0146	0.0087	7.1551e-05	0.0009	0.118	0.0417	2.6813e-05	0.0002	0.0003	0.0001	0.014	0.0137		1.3776	0.9101	0.6606	2.8254		100	83	100	100		Nucleotide	Pyrimidine Metabolism, Uracil containing	244	56-41-7;107-95-9	1905	90.055
		Pyrimidine Metabolism, Cytidine containing	cytidine diphosphate	C00112	HMDB01546	6132								1.9	0.99	0.2	0.39		0.0002	4.6839e-05	0.2854	0.1096	0.2235	0.2733	0.1116	0.0404	0.9118	0.8466	0.0005	0.0002	0.026	0.0227		1.9603	3.7301	0.7679	0.7612		83	83	100	100		Nucleotide	Pyrimidine Metabolism, Cytidine containing	280	34393-59-4	580	402.011
			cytidine 5'-monophosphate (5'-CMP)	C00055	HMDB00095	6131								0.36	1.32	3.56	0.96		0.0014	0.0004	0.0881	0.0403	0.0014	0.0079	0.0009	0.0006	0.1947	0.3336	4.0805e-05	2.1227e-05	0.9933	0.4079		0.887	0.3158	0.8523	1.1251		83	17	100	100		Nucleotide	Pyrimidine Metabolism, Cytidine containing	282	63-37-6	620	322.045
			cytidine 3'-monophosphate (3'-CMP)	C05822		66535								2.14	0.99	0.14	0.31		1.1412e-06	5.5423e-07	0.0577	0.0273	0.0491	0.0828	0.0088	0.0041	0.9549	0.8515	3.5014e-06	2.2185e-06	0.003	0.0037		2.3897	5.106	0.7388	0.7297		100	100	100	100		Nucleotide	Pyrimidine Metabolism, Cytidine containing	105	84-52-6	706.6	322.045
			cytidine 2',3'-cyclic monophosphate	C02354	HMDB11691	417654								1.3	1.08	0.2	0.23		2.7043e-08	2.335e-08	0.2034	0.0834	0.3668	0.3725	0.1292	0.0444	0.7847	0.8153	1.1515e-06	8.4933e-07	1.953e-05	5.5551e-05		2.5298	3.2822	0.5943	0.6403		100	100	100	100		Nucleotide	Pyrimidine Metabolism, Cytidine containing	73	15718-51-1	937	304.034
			cytidine	C00475	HMDB00089	6175								2.24	1.16	0.57	1.11		0.204	0.0354	0.0092	0.006	0.0493	0.0828	0.0022	0.0012	0.5829	0.7054	0.0258	0.007	0.5877	0.2762		0.7988	1.7858	0.8869	1.0261		67	83	83	100		Nucleotide	Pyrimidine Metabolism, Cytidine containing	827	65-46-3	2124	244.093
			cytosine	C00380	HMDB00630	597								0.79	0.69	0.6	0.68		0.0029	0.0007	0.0073	0.005	0.913	0.6276	0.0554	0.0223	0.0405	0.0969	0.0226	0.0063	0.0314	0.0267		1.5923	1.2525	1.0852	0.7486		100	100	100	100		Nucleotide	Pyrimidine Metabolism, Cytidine containing	881	71-30-7	2060	112.051
			2'-deoxycytidine 3'-monophosphate			3274948								7.07	0.97	0.01	0.06		3.6384e-08	3.0078e-08	0.0082	0.0055	0.0151	0.0416	0.0008	0.0005	0.8482	0.8432	1.2303e-07	1.2409e-07	0.0004	0.0007		2.7724	19.5945	0.153	0.1484		83	100	83	83		Nucleotide	Pyrimidine Metabolism, Cytidine containing	100003421	6220-63-9	919	308.064
		Pyrimidine Metabolism, Thymine containing	thymidine 3'-monophosphate			5463								5.29	1.09	0.01	0.07		2.0801e-11	5.7729e-11	0.0009	0.0008	0.003	0.0131	4.9044e-05	4.9721e-05	0.7185	0.7932	1.7861e-10	5.8848e-10	8.0131e-07	5.0947e-06		6.3155	33.4152	0.4408	0.4793		100	100	100	100		Nucleotide	Pyrimidine Metabolism, Thymine containing	100001938	40705-89-3	1015	321.049
			thymine	C00178	HMDB00262	1135								3.53	0.85	0.09	0.36		2.2089e-08	1.9973e-08	0.0077	0.0052	0.0012	0.0069	0.0001	0.0001	0.5791	0.7054	1.9995e-08	2.7449e-08	0.0017	0.0023		2.229	7.8699	0.7946	0.6771		100	100	100	100		Nucleotide	Pyrimidine Metabolism, Thymine containing	882	65-71-4	1654	125.036
	Cofactors and Vitamins	Nicotinate and Nicotinamide Metabolism	nicotinate	C00253	HMDB01488	938								2.84	2.97	0.8	0.77		0.0213	0.0045	2.7401e-10	7.8394e-10	0.9044	0.6276	1.0229e-07	2.1086e-07	7.3638e-08	6.7633e-07	0.1085	0.0259	0.0788	0.0553		0.5956	1.6928	0.4584	1.3624		100	100	100	100		Cofactors and Vitamins	Nicotinate and Nicotinamide Metabolism	567	59-67-6	1673	124.039
			nicotinamide	C00153	HMDB01406	936								1.15	1.03	0.53	0.59		0.0103	0.0023	0.9997	0.2914	0.762	0.5854	0.8301	0.2013	0.8305	0.8418	0.0892	0.0219	0.0381	0.0311		1.4019	1.617	0.8286	0.857		100	83	83	100		Cofactors and Vitamins	Nicotinate and Nicotinamide Metabolism	432	98-92-0	1942	123.055
		Riboflavin Metabolism	riboflavin (Vitamin B2)	C00255	HMDB00244	493570								1.48	1.2	2.03	2.49		3.6037e-05	1.1967e-05	0.1239	0.0547	0.5328	0.472	0.1288	0.0444	0.5001	0.658	0.0037	0.0012	0.0005	0.0007		0.4711	0.6969	1.1744	1.4117		50	83	100	100		Cofactors and Vitamins	Riboflavin Metabolism	500	83-88-5	2292	377.146
			flavin adenine dinucleotide (FAD)	C00016	HMDB01248	643975								0.81	0.84	0.81	0.78		0.0062	0.0014	0.0226	0.0125	0.7329	0.5706	0.0603	0.0239	0.1488	0.2755	0.0695	0.0177	0.0258	0.0227		1.3092	1.0624	1.016	0.858		100	83	100	100		Cofactors and Vitamins	Riboflavin Metabolism	327	146-14-5;84366-81-4	2425	784.15
			flavin mononucleotide (FMN)	C00061	HMDB01520	710								1.09	0.99	0.88	0.97		0.8877	0.133	0.6084	0.1958	0.4963	0.4535	0.401	0.1198	0.9042	0.8466	0.5611	0.116	0.7015	0.3212		0.9845	1.0774	0.9588	0.9485		100	100	100	100		Cofactors and Vitamins	Riboflavin Metabolism	100000251	130-40-5	2390	455.097
		Pantothenate and CoA Metabolism	pantothenate	C00864	HMDB00210	6613								1.04	0.92	0.95	1.07		0.8409	0.1271	0.9875	0.2912	0.3223	0.3371	0.4881	0.1366	0.4746	0.641	0.5725	0.1174	0.3993	0.2055		0.9942	1.0347	1.0627	0.9804		100	100	100	100		Cofactors and Vitamins	Pantothenate and CoA Metabolism	1024	137-08-6	1667	220.118
			phosphopantetheine	C01134	HMDB01416	987								1.95	1.03	1.05	2		0.0723	0.0137	0.2866	0.1096	0.2295	0.2767	0.1144	0.0409	0.9194	0.8466	0.6468	0.131	0.0383	0.0311		0.5469	1.0688	1.0934	1.1265		83	100	100	100		Cofactors and Vitamins	Pantothenate and CoA Metabolism	100000328	NA	1597	357.089
			coenzyme A	C00010	HMDB01423	317								0.95	0.78	0.91	1.1		0.7078	0.1087	0.2183	0.0873	0.5666	0.4917	0.6318	0.1663	0.2048	0.3458	0.8876	0.1694	0.5038	0.2453		1.1111	1.0547	1.2252	0.955		83	67	100	100		Cofactors and Vitamins	Pantothenate and CoA Metabolism	270	85-61-0;18439-24-2	1448	382.55
		Ascorbate and Aldarate Metabolism	threonate	C01620	HMDB00943	151152								0.93	0.77	0.62	0.75		0.1545	0.0277	0.5502	0.1816	0.403	0.4021	0.8633	0.2077	0.3135	0.4864	0.1144	0.0271	0.6631	0.3089		1.4331	1.3299	1.0701	0.8217		100	83	100	100		Cofactors and Vitamins	Ascorbate and Aldarate Metabolism	100001022	70753-61-6	2384	135.03
			gulonate*		HMDB03290	9794176								1.06	1.64	2.58	1.67		7.5105e-05	2.3725e-05	0.0433	0.0214	0.1998	0.2514	0.5628	0.1548	0.0229	0.0599	0.0002	9.8921e-05	0.0182	0.0171		0.5815	0.618	0.973	1.5929		33	83	100	100		Cofactors and Vitamins	Ascorbate and Aldarate Metabolism	100001586	20246-53-1	2750	195.051
		Hemoglobin and Porphyrin Metabolism	heme	C00032	HMDB03178	26945								1.26	0.87	0.79	1.14		0.9078	0.1341	0.5902	0.1907	0.1488	0.1973	0.1629	0.055	0.5076	0.6585	0.3394	0.0749	0.2659	0.1512		0.9087	1.145	1.0391	0.9085		100	100	100	100		Cofactors and Vitamins	Hemoglobin and Porphyrin Metabolism	100001386	14875-96-8	1124	616.176
		Vitamin B6 Metabolism	pyridoxal	C00250	HMDB01545	1050								3.93	2.77	1.04	1.48		0.1983	0.0348	2.3241e-06	3.6639e-06	0.4554	0.4359	4.8436e-05	4.9721e-05	0.0006	0.0025	0.6915	0.1368	0.1547	0.0978		0.2547	1.0012	0.3777	1.0447		17	83	83	100		Cofactors and Vitamins	Vitamin B6 Metabolism	491	65-22-5	2343	168.066
			pyridoxate	C00847	HMDB00017	6723								1	2.09	2.09	1		0.0287	0.0058	0.0287	0.0152	0.0287	0.0617	1	0.2334	0.0033	0.0113	0.0033	0.0011	1	0.4079		0.6364	0.6364	0.6364	1.3284		0	0	0	83		Cofactors and Vitamins	Vitamin B6 Metabolism	100001121	82-82-6	846	182.046
	Xenobiotics	Benzoate Metabolism	benzoate	C00180	HMDB01870	243								0.73	0.52	0.33	0.46		0.0174	0.0037	0.2957	0.112	0.4143	0.4111	0.8669	0.2078	0.1925	0.3336	0.0251	0.0068	0.2283	0.1344		2.3929	1.7372	1.106	0.5761		100	100	100	100		Xenobiotics	Benzoate Metabolism	100000008	65-85-0	1750	121.029
		Food Component/Plant	gluconate	C00257	HMDB00625	10690								10.14	5.93	0.3	0.52		1.7777e-05	6.1671e-06	2.9893e-11	1.004e-10	0.046	0.0814	9.3689e-10	2.5191e-09	1.9633e-07	1.6696e-06	2.4031e-05	1.277e-05	0.0235	0.021		0.3241	3.2857	0.169	1.0019		67	100	33	100		Xenobiotics	Food Component/Plant	338	527-07-1	2922	195.051
		Bacterial/Fungal	cyclic(AMP-GMP)											0.96	1.37	0.36	0.25		0.001	0.0003	0.2542	0.0997	0.9738	0.6453	0.4294	0.1253	0.4034	0.5683	0.0134	0.0039	0.0121	0.012		1.9367	1.8516	0.4891	0.67		83	100	100	100		Xenobiotics	Bacterial/Fungal	100004655	849214-04-6	1481	673.093
		Drug	salicylate	C00805	HMDB01895	338								0.8	0.6	0.2	0.26		0.0047	0.0011	0.3306	0.1222	0.7045	0.556	0.6696	0.1725	0.3402	0.5054	0.0202	0.0057	0.0618	0.046		3.1429	2.5158	0.8287	0.4954		100	100	100	100		Xenobiotics	Drug	501	69-72-7	802	137.024
		Chemical	diethanolamine	C06772	HMDB04437	8113								0.66	2.19	1.26	0.38		0.1997	0.0348	0.4946	0.1676	0.3999	0.4021	0.2843	0.0897	0.9086	0.8466	0.7452	0.1456	0.1378	0.0886		1.7665	1.1672	0.6731	1.4726		83	50	67	67		Xenobiotics	Chemical	100000837	111-42-2	1960	106.086
			sulfate*	C00059	HMDB01448	1118								1.13	1.01	0.35	0.39		1.159e-06	5.5596e-07	0.7461	0.2308	0.7662	0.5861	0.6609	0.1714	0.985	0.8567	5.9734e-05	2.9428e-05	0.0002	0.0003		1.8363	2.0724	0.7238	0.7316		100	100	100	100		Xenobiotics	Chemical	100002528	14808-79-8	616	96.9601
