# Supplementary material for: Simple nutrients bypass the requirement for HLH-30 in coupling lysosomal nutrient sensing to survival
Source: PLoS Biol. 2019 May 14;17(5):e3000245. doi: 10.1371/journal.pbio.3000245 (PMC6516633; doi:10.1371/journal.pbio.3000245)
Supplement: S5 Table — (XLSX) [file pbio.3000245.s035.xlsx]

## Sheet: Supplementary Table 3
Supplementary Table S5
Most upregulated / highest-expressing cluster in wt starved vs all others (group 1)			Least in wt starved and mut starved +/- CeMM vs all others (group 2)			Mutant mRNAs rescued by 15h CeMM (group 3)			Down in mut starved +/- CeMM vs all others (group 4)			Most upregulated / highest-expressing cluster in mutant starved & CeMM 3h vs all others (group 5)
Marker_ID	category (1st match to gene ID)		Marker_ID	category (1st match to gene ID)		Marker_ID	category (1st match to gene ID)		Marker_ID	category (1st match to gene ID)		Marker_ID	category (1st match to gene ID)
aldo-2	amino acid biosynthesis		pyc-1	amino acid biosynthesis		pgp-2	ABC transporters		dld-1	carbon metabolism		mrp-2	ABC transporters
F08F8.7	amino acid biosynthesis		aco-2	amino acid biosynthesis		F08A8.3	fatty acid degradation		fum-1	carbon metabolism		gpd-4	amino acid biosynthesis
gdh-1	carbon metabolism		idhg-2	amino acid biosynthesis		C53D5.5	glutathione metabolism		Y37E3.17	Gly,Ser,Thr metabolism		cbs-2	amino acid biosynthesis
C13B9.2	carbon metabolism		pyk-1	amino acid biosynthesis		hex-1	lysosome		nuo-5	oxidative phosphorylation		gln-6	amino acid biosynthesis
pfk-1.2	carbon metabolism		F26H9.5	amino acid biosynthesis		vha-12	V-type ATPase		F45H10.3	oxidative phosphorylation		bcat-1	amino acid biosynthesis
alh-8	carbon metabolism		got-2.2	amino acid biosynthesis		vha-13	V-type ATPase		ZK809.3	oxidative phosphorylation		upp-1	drug metabolism
gpi-1	carbon metabolism		C31C9.2	amino acid biosynthesis		vha-11	V-type ATPase		nuo-3	oxidative phosphorylation		thk-1	drug metabolism
cdd-1	drug metabolism		Y62E10A.13	amino acid biosynthesis		vha-8	V-type ATPase		nuo-1	oxidative phosphorylation		Y105E8B.9	drug metabolism
upb-1	drug metabolism		cth-1	amino acid biosynthesis		vha-10	V-type ATPase		D2030.4	oxidative phosphorylation		fmo-4	drug metabolism
F54C8.1	fatty acid degradation		daao-1	Arg,Pro metabolism		vha-14	V-type ATPase		Y51H1A.3	oxidative phosphorylation		acdh-4	fatty acid degradation
sodh-2	fatty acid degradation		W02H5.8	carbon metabolism		vha-19	V-type ATPase		F45H10.2	oxidative phosphorylation		gpx-5	glutathione metabolism
alh-12	fatty acid degradation		mmcm-1	carbon metabolism		vha-17	V-type ATPase		gas-1	oxidative phosphorylation		F02E9.7	lysosome
afmd-1	glyoxylate metabolism		pcca-1	carbon metabolism		vha-16	V-type ATPase		asg-2	oxidative phosphorylation		asm-1	lysosome
aps-1	lysosome		F41E6.5	carbon metabolism		vha-9	V-type ATPase		Y69A2AR.18	oxidative phosphorylation		ctns-1	lysosome
F36G3.3	lysosome		acs-19	carbon metabolism		vha-2	V-type ATPase		asb-2	oxidative phosphorylation		smf-2	lysosome
C34B2.8	oxidative phosphorylation		H24K24.3	carbon metabolism		tbb-4	phagosome		cyc-1	oxidative phosphorylation		T19B10.3	lysosome
nduf-7	oxidative phosphorylation		T02G5.7	carbon metabolism					atp-3	oxidative phosphorylation		cln-3.2	lysosome
C33A12.1	oxidative phosphorylation		alh-5	fatty acid degradation					Y71H2AM.4	oxidative phosphorylation		C29E4.10	lysosome
F59C6.5	oxidative phosphorylation		alh-1	fatty acid degradation					F58F12.1	oxidative phosphorylation		T28H10.3	lysosome
ddo-1	peroxisome		sodh-1	fatty acid degradation					cco-2	oxidative phosphorylation		vha-18	V-type ATPase
ads-1	peroxisome		hacd-1	fatty acid degradation					Y71H2AM.5	oxidative phosphorylation		prx-3	peroxisome
dhs-13	peroxisome		idh-2	glutathione metabolism					F29C4.2	oxidative phosphorylation		sod-3	peroxisome
T18D3.9	peroxisome		C15B12.1	Gly,Ser,Thr metabolism					F57B10.14	oxidative phosphorylation		fard-1	peroxisome
F32D8.13	peroxisome		lipl-1	lysosome					nduf-5	oxidative phosphorylation		ctl-3	peroxisome
cnx-1	phagosome		C33G3.4	lysosome					F31D4.9	oxidative phosphorylation		syx-18	phagosome
mboa-2	retinol metabolism		lmp-1	lysosome					C16A3.5	oxidative phosphorylation		rab-5	phagosome
kin-3	ribosome biogenesis		F26E4.6	oxidative phosphorylation					nuo-2	oxidative phosphorylation		hgrs-1	phagosome
kin-10	ribosome biogenesis		mlcd-1	peroxisome					F42G8.10	oxidative phosphorylation		pat-3	phagosome
riok-1	ribosome biogenesis		cpl-1	phagosome					F44G4.2	oxidative phosphorylation		ced-10	phagosome
nxf-1	ribosome biogenesis		mif-1	Phe metabolism					W09C5.8	oxidative phosphorylation		dyci-1	phagosome
xpo-1	ribosome biogenesis		fat-5	unsaturated fatty acid biosynthesis					Y82E9BR.3	oxidative phosphorylation		eea-1	phagosome
riok-2	ribosome biogenesis								R53.4	oxidative phosphorylation		vps-34	phagosome
T25G3.3	ribosome biogenesis								isp-1	oxidative phosphorylation		syx-7	phagosome
Y54E10BR.4	ribosome biogenesis								cco-1	oxidative phosphorylation		acs-6	Phe metabolism
F30A10.9	ribosome biogenesis								C14B9.10	oxidative phosphorylation		drsh-1	ribosome biogenesis
nst-1	ribosome biogenesis								tag-174	oxidative phosphorylation		xrn-1	ribosome biogenesis
C05C8.5	ribosome biogenesis								Y53G8AL.2	oxidative phosphorylation		C53H9.2	ribosome biogenesis
kmo-1	Trp metabolism								cox-10	oxidative phosphorylation		nit-1	Trp metabolism
hgo-1	Tyr metabolism								F18F11.1	peroxisome
fahd-1	Tyr metabolism								ogdh-1	Trp metabolism
fah-1	Tyr metabolism
fat-6	unsaturated fatty acid biosynthesis
