# Supplementary material for: Simple nutrients bypass the requirement for HLH-30 in coupling lysosomal nutrient sensing to survival
Source: PLoS Biol. 2019 May 14;17(5):e3000245. doi: 10.1371/journal.pbio.3000245 (PMC6516633; doi:10.1371/journal.pbio.3000245)
Supplement: S1 Data — (XLSX) [file pbio.3000245.s037.xlsx]

## Sheet: Figure 1BCDEF
Figure 1B	Time (hours)	WT				hlh-30(lf)
	18	100	98	97	98	100	99	96	98
	21	100	92	100	97	99	98	98	99
	24	96	88	95	97	99	89	99	96
	27	92	94	96	98	98	94	99	100
	30	95	92	95	99	94	92	94	96
	33	97	98	95	97	94	93	97	100
	48	97	95	97	96	84	85	54	52
	72	98	91	96	97	28	47	21	19
	96	96	91	98	95	5	4	6	4
	120	85	91	96	88	0	1	0	0
Figure 1C	Time (hours)	WT				hlh-30(lf)
	18	100	90	98	98	95	89	96	87
	21	100	84	98	93	80	73	59	66
	24	101	94	95	94	77	30	7	46
	27	89	101	94	85	17	6	7	21
	30	95	100	103	96	5	0	3	5
	33	87	92	93	86	0	0	2	0
	48	90	101	97	97	0	0	0	0
	72	84	98	90	95	0	0	0	0
	96	91	97	90	99	0	0	0	0
	120	100	97	92	101	0	0	0	0
Figure 1D
		Fed			Starved
	cyto	1.46079	0.995232	0.543974	1.4597	0.475688	1.69104
	nuc	1.1075	1.18751	0.704985	3.70151	2.43298	1.96854
Figure 1E
		Fed			Starved
	cyto	1.73258	0.643207	0.624214	0.772748	0.94123	1.11963
	nuc	1.48602	0.682316	0.831665	0.2175	0.222338	0.234987
Figure 1F
	WT	hlh-30(lf)	hlh-30(oe)	hlh-30mNLS(oe)
	99	0	87	0
	98	0	63	0
	100	0	69	0

## Sheet: Figure 2BCDEF
Figure 2B	Time (hours)	WT			hlh-30(lf)
	0	94	98	84	0.3	0	0
	3				7.6	3.7	14
	6				42.7	21	43.5
	9				74.6	47.3	68.8
	12				92.2	58	85
	15				95.9	83.2	88.8
Figure 2C
	Days	WT OP50			WT CeMM
	0	92	98	98	100	100	97
	1	96	93	95	91	100	95
	2	93	91	94	100	97	98
	3	89	100	92	98	100	97
	4	93	100	95	96	100	95
	5	98	97	92	87	100	96
	6	94	89	91	100	92	93
	7	100	90	92	96	94	95
	8	100	97	90	100	91	93
	9	100	91	88	98	94	95
	10	84	91	86	95	100	91
	11	100	90	85	94	100	92
	12	96	77	83	98	95	95
	13	88	80	80	90	90	91
	14	67	78	75	87	87	89
	15	63	77	70	79	97	85
	16	50	73	64	76	97	88
	17	55	62	58	87	83	82
	18	40	46	46	76	60	78
	19	20	30	30	65	48	56
	20	0	32	24	33	74	50
	21	14	15	12	45	68	53
	22	22	4	8	23	22	20
	23	0	8	4	0	5	3
	24	0	0	0	0	0	0
Figure 2D	Removed from CeMM Complete	WT			hlh-30(lf)
	None	97	97	95	87	84	90
	Heme				77	55	66
	Amino Acids				59	55	88
	b-sitosterol +Tween 80				7.7	1.7	12.9
	Glucose				3.2	0	17.8
	Nucleic Acids				70	75	94
Figure 2E	Added to CeMM Minimal	WT			hlh-30(lf)
	None	100	93	99	0	0	0
	Amino Acids				0	0	1.9
	b-Sitosterol +Tween 80				0	1.6	0
	Glucose				3.8	0	3.7
	Glucose + Amino Acids				0	0	0
	Glucose + b-Sitosterol +Tween 80				63	73	88
	Nucleic Acids				0	0	0
Figure 2F
	WT OP50	hlh-30(lf) OP50	WT OP50 +Glucose +Tween 80	hlh-30(lf)OP50 +Glucose +Tween 80
	100	0	92	61
	98	0	97	69
	97	0	100	67
	100	0	98	72

## Sheet: Figure 3ABCDEFGHIJK
Figure 3A	Added to CeMM Minimal + Glucose	hlh-30(lf)					Figure 3B	WT Starved	WT CeMM	hlh-30(lf) Starved	hlh-30(lf) CeMM			Figure 3G	WT Starved	WT CeMM	hlh-30(lf) Starved	hlh-30(lf) CeMM
	None	1.8	0	0				0.5881	1.7091	0.7877	1.4925				0.0482	2.7301	0.0482	0.6822
	Tween 80	80	77	84				0.9847	2.0602	0.729	1.2024				0.1128	6.3467	0.0482	0.9208
	PEG	2	1	1				0.8571	2.1064	0.6115	1.0959				0.0482	8.9532	0.0482	0.6185
	Sorbitol	2	2	1				0.6879	2.0709	0.7926	1.3415				0.0482	8.8941	0.0482	1.0792
	Diluent	18	15	20				0.884	2.4501	0.6253	1.0153				0.0482	7.8955	0.0482	0.4253
	Palmitic	17	28	14				1.1707	2.1153	0.6279	0.9568				0.0482	8.6889	0.0482	0.3518
	Stearic	14	13	7
	Oleic	19	27	23
	Linoleic	57	50	54			Figure 3C	WT Starved	WT CeMM	hlh-30(lf) Starved	hlh-30(lf) CeMM			Figure 3H	WT Starved	WT CeMM	hlh-30(lf) Starved	hlh-30(lf) CeMM
								0.3612	1.2573	0.4201	3.8904				2.3	2.2292	0.4735	1.086
								0.7427	1.38	0.3525	2.194				1.1332	1.5664	0.4217	0.8463
								0.7284	1.6305	0.4271	2.0259				1.0548	1.4709	0.2155	1.1805
								0.5851	1.6967	0.2989	1.9197				0.8525	1.38	0.1701	0.5208
								0.6216	2.1158	0.5799	1.3896				0.9452	1.8837	0.4807	0.6834
								0.6841	1.4112	0.4182	1.4736				1.3471	1.6753	0.2842	0.4463
							Figure 3D	WT Starved	WT CeMM	hlh-30(lf) Starved	hlh-30(lf) CeMM			Figure 3I	WT Starved	WT CeMM	hlh-30(lf) Starved	hlh-30(lf) CeMM
								0.2671	2.9765	0.0548	1.6504				1.1267	0.4981	0.6553	0.8197
								0.9701	7.1833	0.0544	2.5312				2.3024	1	0.4981	1.5796
								0.611	9.8301	0.0448	2.4935				0.4981	0.4981	0.8052	1.8956
								0.4064	9.6684	0.0601	2.3718				0.4981	0.4981	0.8189	1.8994
								0.7523	8.3476	0.0547	1.6918				1.1686	1.5329	0.4981	1.6194
								0.6247	9.4545	0.0492	1.0299				0.4981	0.8235	0.6266	0.6469
							Figure 3E	WT Starved	WT CeMM	hlh-30(lf) Starved	hlh-30(lf) CeMM			Figure 3J	WT Starved	WT CeMM	hlh-30(lf) Starved	hlh-30(lf) CeMM
								0.2828	1.1294	0.2904	2.8474				0.5818	0.5818	0.6415	1.1909
								0.5707	2.4562	0.6343	5.1721				1.1982	0.9883	1.3122	3.4589
								0.4325	3.5209	0.8706	4.7015				0.6132	1.0117	1.329	3.5571
								0.2949	3.1718	0.6307	5.0145				0.5818	0.8802	1.3211	4.2356
								0.8108	4.7156	0.8642	3.6139				0.8126	0.8924	1.2968	3.0003
								0.6155	3.7182	0.4415	1.2407				0.9313	0.9507	0.6774	0.913
							Figure 3F	WT Starved	WT CeMM	hlh-30(lf) Starved	hlh-30(lf) CeMM			Figure 3K	WT Starved	WT CeMM	hlh-30(lf) Starved	hlh-30(lf) CeMM
								0.3263	6.5296	0.3263	1				0.4302	0.478	0.6326	1.3457
								0.6361	20.0366	0.3263	1.1941				1.1396	0.9934	1.6127	3.6139
								0.6611	26.5242	0.3263	0.7903				0.6473	0.8613	1.3271	3.3966
								0.5259	27.653	0.3263	1.1792				0.7117	1.0066	1.113	4.5008
								0.5125	19.4159	0.3263	0.6148				0.9103	0.9897	1.3268	3.0363
								0.3263	21.7185	0.3263	0.5176				0.9657	1.074	0.6507	0.9078

## Sheet: Figure 4ABCDE
Figure 4A		WT			hlh-30(lf)
	Fed	0.079652	0.03944	0.06644	0.062286	0.017842	0.03706
	Starved	1.16498	1.83795	1.08711	0.058373	0.01821	0.052779
	OP50	1.59198	0.932486	1.09827	1.5218	1.26839	0.520703
Figure 4B	Days	WT			lipl-2(lf)
	0	100	100	96	97	100	98
	1	92	100	99	100	100	97
	2	93	100	94	87	96	98
	3	97	100	100	89	96	95
	4	97	100	99	89	94	95
	5	97	100	97	95	91	94
	6	95	100	95	95	96	98
	7	95	100	100	98	98	95
	8	98	100	97	93	97	96
	9	100	100	100	97	98	98
	10	97	100	92	87	80	97
	11	94	100	100	87	94	89
	12	93	78	92	71	91	90
	13	93	67	98	60	89	93
	14	84	67	84	32	62	75
	15	75	75	49	41	44	38
	16	59	60	60	14	15	44
	17	38	36	34	2	11	22
	18	35	40	29	2	5	18
	19	30	29	22	0	4	15
	20	28	27	6	0	0	11
	21	5	8	6	0	0	3
	22	4	8	3	0	0	4
	23	4	5	3	0	0	3
	24	4	0	2	0	0	0
	25	0	0	0
	26	0	0	0
Figure 4C	Days	WT			lipl-2(lf)
	0	100	100	98	100	97	100
	1	96	100	100	100	100	96
	2	98	100	97	100	99	100
	3	100	100	97	100	94	97
	4	97	100	100	100	97	100
	5	100	100	97	97	100	97
	6	97	100	93	100	92	100
	7	100	100	100	87	97	97
	8	96	100	93	83	95	88
	9	95	100	95	86	82	86
	10	97	100	100	79	85	86
	11	94	100	96	50	78	85
	12	92	100	96	35	50	73
	13	89	100	84	29	43	65
	14	87	100	90	22	38	41
	15	96	100	88	8	24	33
	16	88	100	79	0	38	50
	17	100	75	93	0	17	29
	18	88	75	87	0	33	17
	19	75	80	72	0	0	20
	20	45	50	100	0	0	0
	21	33	0	50	0	0	0
	22	50	0	50	0	0	0
	23	0	0	100	0	0	0
	24	100	0	0	0	0	0
	25	0	0	0	0	0	0
	26	0	0	0	0	0	0
Figure 4D	Hours	WT			lipl-2(lf)
	0	97.1	89	98.5	38.1	21	15
	15	100	99	92	100	97	79
Figure 4E		hlh-30(lf)			lipl-2(oe) hlh-30(lf)
	None	0	0	0	0	0	0
	CeMM Minimal +β-sitosterol +Tween 80	0	0	0	1.6	1.9	1
	CeMM Minimal +Glucose	4	2	2	10	20	25

## Sheet: Figure 5 CDEFGHIJKLMN
Figure 5C		WT																					hlh-30(lf)
	Fed	34.1935	31.6511	40.7404	39.0283	32.5997	30.4905	30.4795	33.3986													Fed	30.6755	32.0628	21.1776
	Starved	39.0283	32.5997	30.6755	32.0628	21.1776	34.0316	28.7672	24.2487													Starved	34.0316	28.7672	24.2487
	OP50	28.0512	24.1118	25.752	25.9217	31.3559	27.6634	28.429														OP50	7.9222	5.8723	5.4125	6.98292	6.67058	4.62988
	CeMM	32.2112	27.8637	27.8809	28.9257	27.1942	31.8429															CeMM	42.8126	30.1613	37.8878	31.3863	39.8652	33.1052
Figure 5D		WT																					hlh-30(lf)
	Fed	19.0099	18.2882	24.7954	9.6624	11.375	19.2808	18.9424	23.0677													Fed	21.9989	28.0874	49.0899
	Starved	9.6624	11.375	38.478	21.9989	28.0874	13.4115	12.519	10.8966													Starved	13.4115	12.519	10.8966
	OP50	27.8579	22.279	22.1957	22.1957	14.0649	10.3403	14.1137														OP50	3.85862	4.18322	3.11932	1.78924	2.06573	1.56208
	CeMM	19.7987	20.5369	11.0409	10.244	10.6931																CeMM	18.9621	12.6581	18.4643	12.6059	18.1879	13.5446	17.3707	12.1174	18.637
Figure 5E		WT																					hlh-30(lf)
	Fed	14.5329	13.712	17.9143	11.5776	13.0088	13.3808	12.5693	15.7596													Fed	17.6894	21.5008	64.2709
	Starved	11.5776	13.0088	17.6894	21.5008	12.666	10.956	11.2289														Starved	12.666	10.956	11.2289
	OP50	7.88408	6.99726	8.1638	9.95081																	OP50	1.85909	1.53967	1.42554
	CeMM	21.9065	21.7551	9.29115	9.07341	9.48542																CeMM	17.6168	10.7755	15.4942	10.9968	11.581	9.69046	15.1573	8.8621	13.3128
Figure 5F
	Fed	22.375	20.1299	28.7744	12.0115	9.11065	47.6934	14.9024	11.7285	15.5377												Fed	25.9954	27.4128	36.0104
	Starved	12.0115	9.11065	25.9954	27.4128	16.3793	13.2783	14.9409														Starved	16.3793	13.2783	14.9409
	OP50	13.4007	11.5123	10.1289	10.7739	9.81018	11.827															OP50	1.94629	2.07291	1.45907	0.952191	1.05017	1.15301
	CeMM	14.2959	15.5056	8.02334	7.55414	8.29308																CeMM	13.2427	10.09	12.2759	9.97519	11.1454	8.37789	11.3231	8.89468	11.295
Figure 5G
	Fed	4.396	4.03911	5.98156	2.62845	2.02229	2.06043	4.3003	3.75077	5.55501												Fed	3.07981	3.5547	1.86793
	Starved	2.62845	2.02229	2.06043	3.07981	3.5547	1.86793	2.19926	2.26388	1.56893												Starved	2.19926	2.26388	1.56893
	OP50	3.04149	3.11183	2.94286	2.94286	1.70697	2.22494	2.7007														OP50	0.608228	0.625606	0.572274	0.434164	0.444867	0.443437
	CeMM	2.16791	1.68264	0.837696	1.97057	1.52387	1.46066															CeMM	2.90712	3.67788	3.38131	2.98255	3.6563	3.44286	2.13528	2.97693	2.42238
Figure 5H
	Fed	3.73441	4.05956	1.87445	1.62887	3.92958	3.00543	3.02674	3.41345													Fed	2.07201	2.22121	1.6357
	Starved	1.87445	1.62887	3.92958	2.07201	2.22121	1.6357	1.66817	1.36083	1.48816												Starved	1.66817	1.36083	1.48816
	OP50	3.74269	3.22512	2.99501	3.01914	2.37825	3.26415	3.2417	4.69878													OP50	0.315943	0.300934	0.257289
	CeMM	2.4681	2.13231	1.3672																		CeMM	1.43904	4.04815	2.61642	2.4548	2.86077	1.09008	3.25984	1.95135
Figure 5I
	Fed	8.75315	9.05908	11.1837	6.01024	5.82291	8.62278	9.0439	8.97331	11.3841												Fed	5.57831	6.99775	5.00038
	Starved	6.01024	5.82291	8.62278	5.57831	6.99775	5.00038	4.39132	4.52205	3.26229												Starved	4.39132	4.52205	3.26229
	OP50	6.22223	6.33305	5.80973	3.40529	3.22293	7.52035	8.42323														OP50	1.46499	1.33605	1.56197	1.6589
	CeMM	2.38407	1.72234	2.32788	5.98183	5.23629																CeMM	2.96663	8.50278	5.3261	5.82663	8.16149	2.2061	6.74228	4.19316
Figure 5J
	Fed	13.813	12.0296	8.75339	9.5608	12.6046	10.8986	9.08637	11.4647													Fed	14.8822	15.5055	10.3923
	Starved	8.75339	9.5608	12.6046	14.8822	10.3923	6.65044	6.75865	6.34017													Starved	6.65044	6.75865	6.34017
	OP50	15.8543	15.3597	13.1672	13.1672	6.77621	6.83657	8.32241														OP50	0.767564	1.17325	1.00756
	CeMM	4.30961	6.1027	5.68935	5.96854																	CeMM	8.00095	6.23665	7.95645	6.25764	7.97989	5.94056
Figure 5K
	Fed	7.50317	7.87129	6.97092	7.06823	6.42056	6.65205	10.2684	10.6678	12.2861	6.97092	6.2096	5.04761	5.48275	7.34188	6.78045	6.00039	6.44983	8.88759			Fed	7.06823	6.42056	6.65205	5.56546	6.5023	5.35264	3.45563	2.93834	3.6768	5.89585	5.99081	6.02203	5.79617	6.80219	6.25821	5.54255	5.16565	5.78754	2.57666
	Starved	5.56546	6.5023	5.35264	4.51789	4.54632	4.44644	4.82674	5.48826	3.77624												Starved	3.45563	2.93834	3.6768
	OP50	3.30714	7.20781	7.59968	8.40416																	OP50	1.16587	1.49317	1.69247
	CeMM	4.51789	4.54632	4.44644	6.88384	8.26155	6.94896															CeMM	10.0507	10.4649	9.76451
Figure 5L
	Fed	7.28511	7.40757	7.09474	6.48295	5.40053	6.39635	13.8631	13.432	5.19006	5.77292	5.80471	5.16804	5.77876	5.77876	6.83724						Fed	6.48295	5.40053	6.39635	4.07373	4.07698	3.76552	3.17466	2.64515	3.28729	4.52353	4.75469	5.29617	4.60212	5.13994	5.19996	4.86807	4.71089	4.63783	4.34543
	Starved	4.07373	4.07698	3.76552	3.2551	3.49756	4.75469	4.91775	5.09365	4.52353	3.51787	3.83493	6.18511	6.21951	5.77292	4.09894	5.29617	4.00722	4.16871	4.09894		Starved	3.17466	2.64515	3.28729	4.00722	4.16871	4.09894	4.14321	4.34709	4.12602	2.74442	3.67922
	OP50	7.01509	8.99427	7.99919	11.0277																	OP50	3.19687	4.06542	4.38346
	CeMM	3.2551	3.49756	3.51787																		CeMM	4.91775	5.09365	3.83493	13.08	15.6769	14.0504	9.44226	5.36958
Figure 5M
	Fed	4.72381	4.01389	3.90981	7.33171	7.79095	6.25582	5.05373	4.28422													Fed	4.14609	3.49223	4.40747	4.02057	4.76921	4.36052	4.23511	3.96948	4.22544	3.71729	7.31741	4.13217	5.23994	4.20552	3.45196	4.24074
	Starved	7.33171	7.79095	6.25582	4.14609	3.49223	4.40747	2.64039	2.69708	2.8485	4.28422	4.20552	3.45196	4.13747	4.07745							Starved	1.68467	1.53791	1.85399	2.64039	2.69708	2.8485	3.99045	4.15198	3.03522	2.1411	2.75824
	OP50	6.19376	7.09837	7.6072	9.46264																	OP50	2.20625	2.05876	2.60219
	CeMM	8.6531	8.17984	7.33135																		CeMM	9.16156	9.34565	8.45649	19.9931	11.9389	20.8442
Figure 5N
	Fed	3.58194	3.11339	5.8245	3.24958	2.73518	4.52155	4.70432	4.50878													Fed	2.20935	2.36377	0.782838
	Starved	4.70432	4.50878	3.79654	2.20935	2.36377	4.87505	4.65224	3.76624													Starved	4.87505	4.65224	3.76624
	OP50	3.87304	2.21976	3.03313	3.03313	3.0992	2.99405	4.23318														OP50	0.614352	0.506375	0.410944	0.616991	0.782559	0.695843
	CeMM	3.77179	3.60958	3.68052																		CeMM	2.95022	5.68818	3.75868	4.43595	5.24754	4.12636	2.5256	4.22693	2.63306

## Sheet: Figure 6 BCDEFG
Figure 6B		WT																										hlh-30(lf)
	Fed	1.40204	0.897817	2.43725	0.178655	-0.07612	0.499574	1.00491	0.656926	0.776106	2.22283																Fed	0.133959	0.430782	-0.51515	-0.16073	1.1892	0.755133	1.25506	-0.54366	-0.29034	1.2864
	Starved	4.77129	7.77869	5.17648	5.77061	6.42729	6.49912	1.66632	6.24043																		Starved	2.41356	6.24198	7.56577	9.8998	2.51203	4.26831	3.84273	2.68404	5.52819	6.25802	1.29675	4.51773	-0.14811	0.858147	5.20451	4.6566	2.07596	2.0733	-0.04155	5.94139	3.73132	2.80958
	OP50	10.896	6.52067	5.26779	5.93734	5.35849	9.36527	6.16994	6.73913	4.71457	7.78872	8.26917	7.07001	9.40656	2.29684	9.88589	6.65796	5.75512	4.71573	6.81571	6.92144	7.46181	8.63711	6.49399	6.23966		OP50	2.74085	1.69436	3.3303	4.3796	2.94306	3.82355	7.48104	11.2063	2.78274	3.10961	2.30896	3.18739	2.54002	3.48367	2.84676	1.64609	2.16642	1.83352	0.446506
	CeMM	3.69726	3.07828	5.74594	9.97063	5.81946	7.77212	8.11474	3.59308	7.76735	6.63663																CeMM	8.05077	7.2399	6.69867	4.22302	6.08216	1.2202	11.4116	7.44786	6.52347	3.85755
Figure 6C		WT							hlh-30(lf)
	Fed	1	1	1	1	1	1	1	1.16056	0.992503	1.05249	0.946206	1.03359	0.977075	1.25467
	Starved	1.18352	0.801583	0.762505	1.00648	0.866458	0.954733	1.21556	0.436908	0.247741	0.351825	0.438199	0.217999	0.392337	0.721925
	OP50	1.29223	1.05287	1.07504	1.09226	1.03901			0.300678	0.236587	0.29552	0.460231	0.426632
	CeMM	1.2678	1.03687	1.04545	1.01084	0.877579	0.957877	1.12211	1.03185	0.946034	0.88312	0.93441	0.728669	0.622214	1.14611
Figure 6D		WT					hlh-30(lf)
	DMSO	100	95	100	98		84	76	75	79
	Con A	100	100	100	100		46	40	57	48
	DMSO	98	100	100	98	98	48	42	59	50	55
	Baf-A1	100	98	98	100	100	16	13	17	13	20
Figure 6E		WT							hlh-30(lf)
	L4440	95	79	89	91	83	100	92	95	67	44	41	48	71	50	48	35
	nhr-31	100	100	92	88	95	66	84	25	45	10	16	6	0	0	0	4.5
	vha-12	98	74	70	87				22	27	6	0
Figure 6F
		WT						hlh-30(lf)
	DMSO	100	97	100	97	100	100	78	83	75	29	63	43
	Rapamycin	97	94	97	97	100	97	14	15	22	22	20	14
[truncated: 6 more columns]

## Sheet: Figure 7 ABCDE
Figure 7A	WT							hlh-30(lf)
	Fed	1.62529	1.48841	1.42234	2.29081	1.93218	1.63127	2.51221	1.51731	1.43061	1.58119	1.57201	1.65724
	Starved	1.3094	1.23287	1.13375	1.2341	1.00463	1.17568	0.337844	0.456569	0.374965	0.408441	0.432316	0.545832
	OP50	1.71949	1.64903	1.70757	1.67951	1.71091	2.17769	0.462355	0.314703	0.327057	0.13258	0.115763	0.257509
	CeMM	1.08116	1.12348	1.01279	1.29702	1.61807	1.59053	1.13123	1.40869	2.00803	0.935892	1.05478	0.952584
Figure 7B	Days	WT			ragc-1(lf)					Figure 7D	Hours	WT			ragc-1(lf)
	0	100	100	100	85	92	92				0	85	93	91	22	0	6
	1	100	100	94	89	83	88				15	100	93	94	14	16	7
	2	99	99	89	88	80	92
	3	96	100	93	90	89	90
	4	94	97	84	91	68	76			Figure 7E	WT				ragc-1(oe)				hlh-30(lf)				ragc-1(oe) hlh-30(lf)
	5	99	100	83	79	78	88				97	95	96	84	96	99	93	92	8	14	16	0	37	43	56	14
	6	98	99	86	77	72	67
	7	99	97	84	58	74	63
	8	100	94	81	63	68	57
	9	96	91	76	66	54	53
	10	100	93	68	66	61	56
	11	90	87	67	38	60	27
	12	84	80	59	31	8	14
	13	74	71	59	8	9	17
	14	49	53	43	1.8	5	6
	15	50	64	37	2	3	0
	16	44	36	36	0	4	3
	17	31	25	17	0	4	0
	18	17	30	12	0	0	0
	19	22	21	4	0	0	0
	20	15	13	6	0	0	0
	21	5	3	0	0	0	0
	22	1.7	0	0	0	0	0
	23	0	0	0	0	0	0
	24	0	0	0	0	0	0
Figure 7C	Days	WT			ragc-1(lf)
	0	99	98	98	100	100	97
	1	98	100	99	100	100	86
	2	97	95	98	97	95	85
	3	99	96	99	100	100	81
	4	96	95	97	70	86	38
	5	94	93	100	39	36	19
	6	95	89	96	27	20	8
	7	94	90	97	18	13	0
	8	94	83	99	18	9	6
	9	84	80	97	17	11	8
	10	98	78	96	22	0	6
	11	72	56	90	19	0	0
	12	45	52	92	6	0	0
	13	31	40	95	20	0	17
	14	36	20	89	0	0	0
	15	20	20	79	0	0	0
	16	10	0	83	0	0	0
	17	0	0	76	0	0	0
	18	0	0	65	0	0	0
	19	0	0	28	0	0	0
	20	0	0	33	0	0	0
	21	0	0	0	0	0	0
	22	0	0	0	0	0	0

## Sheet: ATP levels in text
		ATP
		nmol/mg dsDNA
		WT fed		WT starved		WT refed CeMM
		43.7029		169.93		56.9084
		71.7393		164.527		102.397
		37.5347		178.64		56.378
		hlh-30(lf) fed		hlh-30(lf) starved		hlheo(lf) refed CeMM
		57.0678		35.3233		100.355
		65.0486		33.2214		129.424
		65.1369		41.3544		93.4328
