# Supplementary material for: Simple nutrients bypass the requirement for HLH-30 in coupling lysosomal nutrient sensing to survival
Source: PLoS Biol. 2019 May 14;17(5):e3000245. doi: 10.1371/journal.pbio.3000245 (PMC6516633; doi:10.1371/journal.pbio.3000245)
Supplement: S2 Data — (XLSX) [file pbio.3000245.s038.xlsx]

## Sheet: S1 AB
Supplementary Figure S1 A
	Days	WT					hlh-30(lf)
	1	96	88	95	97	94	99	89	99	94	95
	2	97	95	94	92	95	84	85	54	76	70
	3	98	91	98	96	98	28	47	21	38	28
	4	96	91	95	97	92	5	4	6	14	16
	5	85	91	95	96	91	0	1	0	2	0
	6	85	88	85	91	90	0	0	0	0	0
	7	85	87	76	77	84
	8	82	83	76	70	78
	9	76	75	74	74	71
	10	54	69	65	64	67
	11	47	57	62	53	58
	12	40	60	45	42	45
	13	19	45	24	33	24
	14	10	34	12	19	18
	15	9	30	8	7	11
	16	6	26	4	5	3
	17	3	20	3	2	1
	18	0	16	2	4	4
	19	1	10	1	2	0
	20	0	5	0	0	3
	21	0	4	0	0	0
	22	0	0	0	0	0
Supplementary Figure S1B
	Days	WT					hlh-30(lf)
	1	101	94	99	100	97	77	30	7	24	36
	2	90	101	98	97	98	0	0	0	0	0
	3	84	98	96	98	94	0	0	0	0	0
	4	91	97	95	93	98	0	0	0	0	0
	5	115	97	99	91	94	0	0	0	0	0
	6	97	91	94	96	95	0	0	0	0	0
	7	95	93	93	93	94
	8	94	101	92	91	86
	9	94	85	90	85	93
	10	84	80	88	82	91
	11	98	82	85	79	83
	12	72	75	71	73	79
	13	45	50	43	33	40
	14	31	35	30	27	42
	15	36	28	25	33	13
	16	30	20	16	25	0
	17	23	5	10	12	0
	18	15	0	0	5	0
	19	8	0	0	0	0
	20	0	0	0	0	0
	21	0	0	0	0	0
	22	0	0	0	0	0

## Sheet:  S2 ABC
Supplementary Figure S2 A
	Hours	WT +OP50	WT +UV-killed OP50	hlh-30(lf) +OP50	hlh-30(lf) +UV-killed OP50
	18	98	98	91	87
	21	93	93	66	66
	24	96	94	40	46
	27	92	85	13	21
	30	98	96	3	5
	33	89	86	0	0
Supplementary Figure S2 B
	Hours	WT	WT +Comamonas	hlh-30(lf) +OP50	hlh-30(lf) +Comamonas
	18	95	100	91	92
	21	92		66
	24	96		40
	27	92	99	13	10
	30	98		3
	33	89	99	0	3
	48	96	98	0	0
Supplementary Figure S2 C
	Hours	WT +OP50	WT +OP50 in S medium	hlh-30(lf) +OP50	hlh-30(lf) +OP50 in S medium
	18	95	100	91	92
	21	92		66
	24	96	100	40	69
	27	92		13
	30	98		3
	33	89	100	0	68
	48	96	94	0	1
	72	92	98	0	0

## Sheet: S3 B
Supplementary Figure S3 B
	WT	hlh-30(lf)
	27	28
	28	27
	26	28
	32	28
	25	26
	25	30
	26	29
	27	31
	26	30
	27	27
	27	26
	28	27
	26	24
	30	25
	27	31
	31	26
	28	28
	29	26
	27	28
	27	31
	27	28
	26	26
	30	29
	26	23
	27	25
	28	25
	26	27
	26	27
	26	26
	27	24
	26	28
	25	24
	25	28
	26	29
	29	27
	26	30
	26	25
	28	26
	28	26
	27	27
	29	24
	27	28
	26	27
	27	25
	28	26
	27	27
	24	24
	25	29
	27	25
	25	27

## Sheet: S4 ABCDEFGHIJKLMN
Supplementary Figure S4 A										Supplementary Figure S4 H
		WT			hlh-30(lf)							WT			hlh-30(lf)
	Fed	2.05822	2.23698	2.09594	0.000223793	0.00014087	0.000212987				Fed	64.5174	70.8396	78.2662	66.1048	50.6632	40.3671
	Starved	2.66604	3.52177	2.46767	1.97437e-05	2.93669e-05	5.77588e-05				Starved	36.0193	36.0102	45.2512	4.8268	9.57231	2.98521
	OP50	40.1356	38.1111	33.2642	0.000609991	0.00276997	0.00090359				OP50	4.68528	4.30666	4.89084	1.49072	1.52395	0.974581
Supplementary Figure S4 B										Supplementary Figure S4 I
		WT			hlh-30(lf)							WT			hlh-30(lf)
	Fed	4.39024	4.87398	5.14094	4.89904	6.20444	5.88218				Fed	0.159722	0.176959	0.183999	0.178945	0.135008	0.177651
	Starved	6.12772	6.20745	5.23746	1.41681	1.51656	1.48076				Starved	0.216744	0.184983	0.173105	0.160376	0.129339	0.140925
	OP50	3.1287	2.40756	2.68293	3.71837	2.91005	1.76639				OP50	1.40775	1.02018	0.937029	1.23184	1.00424	0.447377
Supplementary Figure S4 C										Supplementary Figure S4 J
		WT			hlh-30(lf)							WT			hlh-30(lf)
	Fed	0.108	0.073643	0.079782	0.043117	0.118503	0.06529				Fed	0.180798	0.178866	0.175683	0.129363	0.172175	0.141625
	Starved	0.320556	0.175513	0.177723	0.108906	0.04446	0.095878				Starved	0.144736	0.139129	0.116415	0.147098	0.111017	0.13897
	OP50	1.76361	0.963242	1.26437	2.08246	1.49498	0.645214				OP50	0.803668	0.443526	0.538967	1.34045	1.22739	0.450213
Supplementary Figure S4 D										Supplementary Figure S4 K
		WT			hlh-30(lf)							WT			hlh-30(lf)
	Fed	0.298003	0.279864	0.271392	0.21766	0.124983	0.25426				Fed	1.41839	1.65496	1.24526	4.68988	3.7954	1.07671
	Starved	0.945795	1.16938	0.773112	0.287194	0.21344	0.302887				Starved	4.68988	5.13121	3.7954	1.04156	0.967142	1.19868
	OP50	1.38142	0.763687	0.847373	2.02296	1.64799	0.628038				OP50	3.53767	2.21988	2.59726	6.37932	5.80222	4.02039
Supplementary Figure S4 E										Supplementary Figure S4 L
		WT			hlh-30(lf)							WT			hlh-30(lf)
	Fed	0.079401	0.088932	0.076848	0.110955	0.060459	0.035919				Fed	14.9866	16.0374	11.5116	16.6049	3.85781	6.52028
	Starved	0.044636	0.052148	0.050632	0.032562	0.033696	0.038288				Starved	27.847	32.0015	25.2343	14.5857	13.815	17.6529
	OP50	0.381948	0.341314	0.269471	0.062934	0.088962	0.109653				OP50	65.7899	48.6393	38.5816	76.5317	72.9681	41.4325
Supplementary Figure S4 F										Supplementary Figure S4 M
		WT			hlh-30(lf)							WT			hlh-30(lf)
	Fed	0.092686	0.075895	0.067976	0.394164	0.017434	0.028773				Fed	0.042861	0.054323	0.03817	0.102696	0.098349	0.015961
	Starved	0.102848	0.070643	0.054782	0.015743	0.023227	0.030512				Starved	0.102696	0.128358	0.098349	0.024834	0.014138	0.018018
	OP50	0.904716	0.462342	0.579028	1.79379	1.18228	0.480919				OP50	0.026191	0.036426	0.026372	0.00661	0.004122	0.0048
Supplementary Figure S4 G										Supplementary Figure S4 N
		WT			hlh-30(lf)							WT			hlh-30(lf)
	Fed	0.124895	0.10239	0.109609	0.353235	0.194149	0.218258				Fed	0.076347	0.058354	0.054011	0.113241	0.141882	0.06532
	Starved	1.89446	1.7571	1.99831	0.028042	0.031318	0.029451				Starved	0.245841	0.160931	0.125088	0.088653	0.048137	0.088637
	OP50	6.17446	9.03043	8.84277	0.036078	0.122606	0.15138				OP50	1.57239	0.891812	1.0796	2.58944	2.62465	0.88976

## Sheet: S6 AC
Supplementary Figure S6 A
	WT	hlh-30(lf)	hlh-30(oe)	hlh-30mNLS(oe)
	1.00074	2.58675e-05	8.91025	8.97845
	1.22239	2.93398e-05	7.14946	4.58239
	0.817468	1.86241e-05	6.08588	7.65446
Supplementary Figure S6 C
	WT	hlh-30(lf)	hlh-30(oe)	hlh-30mNLS(oe)
	96	85	96	90
	95	84	90	98
	98	84	93	94

## Sheet: S7
Figure S7
	Days	hlh-30(lf) OP50			hlh-30(lf) CeMM
	1	35	33	60	100	67	78
	2	0	0	0	94	66	70
	3	0	0	0	60	50	58
	4	0	0	0	5	45	40
	5	0	0	0	38	0	30
	6	0	0	0	0	0	0

## Sheet: S9 ABCD
Supplementary Figure S9 A
		WT			hlh-30(lf)
	CeMM	100	98	100	82	75	89
	-sitosterol D-glucose	98	97	97	81	69	72
	-sitosterol L-glucose	98	96	95	0	0	0
	-sitosterol 2-deoxy-D-glucose	89	87	84	0	0	0
Supplementary Figure S9 B
		WT			hlh-30(lf)
	Glucose	99	100	98	0	1.5	0
	Glucose +-sito Tween 80	100	96	100	92	83	80
	Glucose +Cholesterol Tween 80	100	100	98	90	83	77
	Glucose +Tween 80	96	100	98	92	81	73
Supplementary Figure S9 C
	[mM]	hlh-30(lf)
	1	92
	0.5	98
	0.1	84
	0.05	58
	0.01	10

## Sheet: S10
Supplementary Figure S10
	choline	WT Starved	WT CeMM	hlh-30(lf) Starved	hlh-30(lf) CeMM			linoleate	WT Starved	WT CeMM	hlh-30(lf) Starved	hlh-30(lf) CeMM
		0.4724	0.7908	0.8046	0.7586				0.429	1.4122	0.8551	1.9498
		1.2211	1.103	1.1555	1.7185				0.8684	0.9996	0.8133	0.8056
		0.4582	1.1086	1.1088	1.5351				0.9595	1.319	0.5717	0.7861
		0.4149	1.2136	0.6918	1.3299				0.664	1.6256	0.6091	1.1921
		0.6309	1.4954	0.897	1.6241				1.0004	2.4535	1.4081	1.0324
		0.7302	1.2623	0.7787	0.5823				1.4484	1.0109	1.1772	0.4939
	glycerophosphorylcholine	WT Starved	WT CeMM	hlh-30(lf) Starved	hlh-30(lf) CeMM			linolenate [alpha or gamma; (18:3N3 or 6)]	WT Starved	WT CeMM	hlh-30(lf) Starved	hlh-30(lf) CeMM
		0.7553	0.8859	0.9385	1.1741				0.3612	1.2573	0.4201	3.8904
		1.1401	1.0386	1.0852	1.264				0.7427	1.38	0.3525	2.194
		0.7968	1.2198	0.9039	1.2704				0.7284	1.6305	0.4271	2.0259
		0.5726	1.0647	0.9614	1.226				0.5851	1.6967	0.2989	1.9197
		0.8662	1.1909	0.922	1.1416				0.6216	2.1158	0.5799	1.3896
		0.8906	1.1458	0.8216	0.7689				0.6841	1.4112	0.4182	1.4736
	1-palmitoyl-2-linoleoyl-GPC	WT Starved	WT CeMM	hlh-30(lf) Starved	hlh-30(lf) CeMM			palmitoleate (16:1N7)	WT Starved	WT CeMM	hlh-30(lf) Starved	hlh-30(lf) CeMM
		0.3278	6.4926	0.3334	1.3936				0.58	5.6187	0.3971	3.0943
		1.1127	5.7084	0.3821	1.0482				0.7603	4.7181	0.3583	1.5754
		0.9518	5.651	0.3057	0.8821				0.7232	5.4175	0.2751	1.5373
		0.7389	6.0538	0.326	1.377				0.7713	6.46	0.2463	1.9385
		0.5989	5.782	0.3548	1.0493				0.572	7.3071	0.4859	1.3912
		0.9099	6.0564	0.3176	1.1259				0.8527	4.4493	0.368	1.1473
	1-oleoyl-2-linoleoyl GPC	WT Starved	WT CeMM	hlh-30(lf) Starved	hlh-30(lf) CeMM			myristoleate (14:1N5)	WT Starved	WT CeMM	hlh-30(lf) Starved	hlh-30(lf) CeMM
		0.3314	2.0307	0.4157	1.9239				0.4288	4.7071	0.311	1.7394
		0.6825	3.0081	0.3917	1.5815				0.4702	3.5184	0.2548	1.3825
		0.6659	3.0265	0.3614	1.3937				0.3292	3.6773	0.2516	1.4374
		0.5234	2.7829	0.4232	1.4077				0.6175	3.5914	0.2566	2.8862
		0.5779	3.097	0.4508	1.3175				0.3586	3.9347	0.3693	1.4093
		0.6747	3.1412	0.3526	1.3885				0.4443	4.3158	0.2221	1.499
	carnitine	WT Starved	WT CeMM	hlh-30(lf) Starved	hlh-30(lf) CeMM			glycerol	WT Starved	WT CeMM	hlh-30(lf) Starved	hlh-30(lf) CeMM
		1.0107	0.5662	1.6257	0.9146				2.2399	3.0027	2.3771	1.2021
		2.3797	1.0511	1.2552	0.9415				0.9134	1.2295	2.8657	0.6728
		0.7271	0.7477	1.1285	1.1325				0.8397	1.3694	0.6552	0.6528
		0.6432	0.7764	1.1919	0.9893				8.1724	2.386	0.3849	0.7501
		0.8639	0.8815	1.0423	1.082				0.9128	1.0866	0.7879	1.3321
		1.1643	0.7015	1.494	0.823				0.7868	1.4229	0.528	0.4962
	acetylcarnitine	WT Starved	WT CeMM	hlh-30(lf) Starved	hlh-30(lf) CeMM			glycerol-3-phosphate	WT Starved	WT CeMM	hlh-30(lf) Starved	hlh-30(lf) CeMM
		0.6502	2.6854	1.0077	1.0668				0.4821	0.9361	0.5623	2.5335
		2.0871	2.0698	0.559	0.8703				0.8564	2.7612	0.6006	2.8494
		0.4386	2.1452	0.2874	0.9923				0.6235	2.3978	0.8553	3.055
		0.4106	2.6414	0.6379	1.3935				0.9074	2.7971	0.7938	3.2754
		0.3679	2.2381	0.3346	1.6887				1	2.5654	0.8161	2.3596
		0.8768	1.9509	0.4352	1.5053				0.7842	2.4428	0.4821	1.5757
	palmitoyl carnitine	WT Starved	WT CeMM	hlh-30(lf) Starved	hlh-30(lf) CeMM			1-oleoylglycerol (18:1)	WT Starved	WT CeMM	hlh-30(lf) Starved	hlh-30(lf) CeMM
		1.5135	4.254	0.434	0.7355				0.1221	2.6999	0.5766	1.6715
		1.5492	1.8145	0.7457	0.6383				0.5972	1.0086	0.5606	1.2023
		1.4188	2.0542	0.667	0.3715				0.5809	2.4953	0.1766	1.0821
		1.3599	2.1821	0.6956	0.4708				0.7334	2.8029	0.1221	1.4195
		1.3849	6.7049	0.9049	0.6572				0.3715	3.0876	0.288	1
		1.0951	6.5493	0.3755	0.2311				1.9575	7.5731	0.1912	0.3184
	oleoyl carnitine	WT Starved	WT CeMM	hlh-30(lf) Starved	hlh-30(lf) CeMM			diacylglycerol (14:0/18:1, 16:0/16:1) [2]*	WT Starved	WT CeMM	hlh-30(lf) Starved	hlh-30(lf) CeMM
		0.2414	6.761	0.662	1				0.2179	5.0429	0.0406	1.5008
		1.5855	5.4662	0.8163	1.1752				0.1528	3.8868	0.1175	1.1728
		1.3121	5.3468	0.5459	0.8141				0.2619	5.3483	0.0751	1.2089
		1.0303	5.9033	0.7482	0.7997				0.0986	5.4894	0.0406	0.8704
		1.1573	6.0621	0.7641	0.8314				0.1708	5.0256	0.0406	1.1296
		0.8491	5.6005	0.2414	0.5972				0.2291	4.8516	0.0662	1.4875

## Sheet: S11
Supplementary Figure S11
	maltose	WT Starved	WT CeMM	hlh-30(lf) Starved	hlh-30(lf) CeMM			6-phosphogluconate	WT Starved	WT CeMM	hlh-30(lf) Starved	hlh-30(lf) CeMM
		0.3263	6.5296	0.3263	1				0.5218	0.9544	0.4556	3.8289
		0.6361	20.0366	0.3263	1.1941				1.0136	0.6604	1.0396	6.7983
		0.6611	26.5242	0.3263	0.7903				0.666	1.1645	1.0085	7.0355
		0.5259	27.653	0.3263	1.1792				0.5772	0.7089	0.842	6.0211
		0.5125	19.4159	0.3263	0.6148				0.8541	0.9915	1.0373	5.3994
		0.3263	21.7185	0.3263	0.5176				1.0339	0.9462	0.5279	1.6906
	maltotriose	WT Starved	WT CeMM	hlh-30(lf) Starved	hlh-30(lf) CeMM			citrate	WT Starved	WT CeMM	hlh-30(lf) Starved	hlh-30(lf) CeMM
		0.0482	2.7301	0.0482	0.6822				2.3	2.2292	0.4735	1.086
		0.1128	6.3467	0.0482	0.9208				1.1332	1.5664	0.4217	0.8463
		0.0482	8.9532	0.0482	0.6185				1.0548	1.4709	0.2155	1.1805
		0.0482	8.8941	0.0482	1.0792				0.8525	1.38	0.1701	0.5208
		0.0482	7.8955	0.0482	0.4253				0.9452	1.8837	0.4807	0.6834
		0.0482	8.6889	0.0482	0.3518				1.3471	1.6753	0.2842	0.4463
	glucose	WT Starved	WT CeMM	hlh-30(lf) Starved	hlh-30(lf) CeMM			malate	WT Starved	WT CeMM	hlh-30(lf) Starved	hlh-30(lf) CeMM
		0.2671	2.9765	0.0548	1.6504				0.4302	0.478	0.6326	1.3457
		0.9701	7.1833	0.0544	2.5312				1.1396	0.9934	1.6127	3.6139
		0.611	9.8301	0.0448	2.4935				0.6473	0.8613	1.3271	3.3966
		0.4064	9.6684	0.0601	2.3718				0.7117	1.0066	1.113	4.5008
		0.7523	8.3476	0.0547	1.6918				0.9103	0.9897	1.3268	3.0363
		0.6247	9.4545	0.0492	1.0299				0.9657	1.074	0.6507	0.9078
	glucose-6-phosphate	WT Starved	WT CeMM	hlh-30(lf) Starved	hlh-30(lf) CeMM			fumarate	WT Starved	WT CeMM	hlh-30(lf) Starved	hlh-30(lf) CeMM
		0.2828	1.1294	0.2904	2.8474				0.5818	0.5818	0.6415	1.1909
		0.5707	2.4562	0.6343	5.1721				1.1982	0.9883	1.3122	3.4589
		0.4325	3.5209	0.8706	4.7015				0.6132	1.0117	1.329	3.5571
		0.2949	3.1718	0.6307	5.0145				0.5818	0.8802	1.3211	4.2356
		0.8108	4.7156	0.8642	3.6139				0.8126	0.8924	1.2968	3.0003
		0.6155	3.7182	0.4415	1.2407				0.9313	0.9507	0.6774	0.913
	dihydroxyacetone phosphate [DHAP]	WT Starved	WT CeMM	hlh-30(lf) Starved	hlh-30(lf) CeMM			α-ketoglutarate	WT Starved	WT CeMM	hlh-30(lf) Starved	hlh-30(lf) CeMM
		0.2347	0.2347	0.2347	0.6181				1.1267	0.4981	0.6553	0.8197
		0.2347	1.071	0.2347	2.6676				2.3024	1	0.4981	1.5796
		0.5794	1.3949	0.929	3.2805				0.4981	0.4981	0.8052	1.8956
		0.2347	0.5938	0.2347	3.2819				0.4981	0.4981	0.8189	1.8994
		1.7565	0.2347	0.2347	3.1366				1.1686	1.5329	0.4981	1.6194
		0.9111	0.2347	0.382	0.2347				0.4981	0.8235	0.6266	0.6469
	3-phosphoglycerate	WT Starved	WT CeMM	hlh-30(lf) Starved	hlh-30(lf) CeMM			lactate	WT Starved	WT CeMM	hlh-30(lf) Starved	hlh-30(lf) CeMM
		0.3704	0.3381	0.673	1.4112				5.064	4.1541	0.732	0.3679
		1.0122	0.8619	1.2986	1.7716				1.6992	1.5616	0.8212	0.6068
		0.567	0.6452	1.5447	2.1745				0.1439	0.9589	0.2612	0.6134
		0.3381	0.6896	1.1778	2.7338				1.8251	1.6953	0.3771	0.9966
		0.8185	0.7033	1.6558	1.732				1	1.6391	0.9894	1.0621
		0.9397	0.5501	1.0704	1				1.6495	2.032	0.1439	1.008
	glycerate	WT Starved	WT CeMM	hlh-30(lf) Starved	hlh-30(lf) CeMM			glutamate	WT Starved	WT CeMM	hlh-30(lf) Starved	hlh-30(lf) CeMM
		1.049	0.5411	0.7219	0.7933				0.9083	1.2816	0.5735	0.7139
		1.4107	0.8459	0.7359	1.3524				2.7606	2.6338	0.5885	0.9671
		0.5411	1.1242	0.7017	1.4275				1.252	2.3416	0.6334	0.878
		0.5411	1.0208	0.6962	1.7969				1.0533	2.3367	0.7329	0.7966
		0.5411	0.5411	1.1509	1				1.383	2.373	0.5693	1.0329
		0.8018	1.0513	0.5411	0.5412				1.5577	2.3545	0.6215	0.6959
	2-phosphoglycerate	WT Starved	WT CeMM	hlh-30(lf) Starved	hlh-30(lf) CeMM			glutamine	WT Starved	WT CeMM	hlh-30(lf) Starved	hlh-30(lf) CeMM
		0.6873	0.4641	0.5882	1.4812				1.04	1.3802	0.5806	0.6346
		0.6166	0.4807	1.1924	1.9298				2.8728	2.8394	0.6723	0.96
		0.6491	0.5005	1.6224	1.9953				1.6476	2.9665	0.7543	0.7831
		0.4641	0.5199	1.042	2.7593				1.4245	2.887	0.7279	0.8082
		1	0.6181	1.7749	1.7027				1.9765	2.9608	0.7907	0.831
		1.1308	0.5391	0.8189	1.1831				2.0103	2.9321	0.6797	0.6704
	phosphoenolpyruvate (PEP)	WT Starved	WT CeMM	hlh-30(lf) Starved	hlh-30(lf) CeMM
		0.4764	0.2146	0.7976	1.7358
		0.9994	0.4813	1.4853	1.7791
		0.6407	0.4014	1.5668	2.1133
		0.5959	0.3769	1.2854	3.3953
		0.8524	0.5913	1.8864	1.8658
		1.1237	0.415	1.0006	1.3523

## Sheet: S12 ABCDEFGHIJ
Supplementary Figure S12 A					Supplementary Figure S12 F
	OP50	Cemm				OP50	Cemm
	0.22417	5.36282				0	0.50138
	4.16207	8.37972				0	0.3556
	11.5862	6.927				0	0.33521
	10.0928	6.24667				0	0.33227
	7.09673	13.5273				0.03902	0.31586
	4.66612	10.1866				0	0.31516
Supplementary Figure S12 B					Supplementary Figure S12 G
	OP50	Cemm				OP50	Cemm
	0.26448	0.77082				0.00446	0.00483
	0.45075	1.09514				0.00551	0.00479
	0.28933	0.77168				0.00422	0.00379
	0.11497	0.83447				0.00215	0.00391
	0.58415	0.82846				0.01753	0.00417
	0.42909	0.98505				0.0082	0.00384
Supplementary Figure S12 C					Supplementary Figure S12 H
	OP50	Cemm				OP50	Cemm
	0.19726	0.69444				0.00355	0.06112
	0.37548	0.92975				0.0184	0.07614
	0.23251	0.66791				0.01078	0.04197
	0.0886	0.72205				0.00243	0.04695
	0.46595	0.73032				0.04163	0.04706
	0.34827	0.82361				0.0191	0.0467
Supplementary Figure S12 D					Supplementary Figure S12 I
	OP50	Cemm				OP50	Cemm
	0.30806	0.371				0.03251	0.3278
	0.14756	0.37788				0.03618	0.31045
	0.19794	0.30067				0.03554	0.26396
	0.36371	0.35329				0.0345	0.21125
	0.15686	0.489				0.0761	0.30913
	0.17384	0.40437				0.03292	0.21225
Supplementary Figure S12 E					Supplementary Figure S12 J
	OP50	Cemm				OP50	Cemm
	0.01029	0.11233				0.17477	1.37293
	0.0074	0.07739				0.16038	1.27921
	0.00471	0.06297				0.18815	1.11109
	0.00699	0.07297				0.16908	0.91821
	0.03715	0.07212				0.34279	1.32974
	0.00959	0.09386				0.1651	1.01697

[truncated: 10 more sheets: S13, S14, S15 ABCDEF, S16, S18 ABC, S19 ABCDEFGHIJKL, S20 ABCDEFGHIJKLMNOPQRS, S21, S22 ABCDEFGH, S23]
